# Supplementary material for: Nested whole-genome duplications coincide with diversification and high morphological disparity in Brassicaceae
Source: Nat Commun. 2020 Jul 30;11:3795. doi: 10.1038/s41467-020-17605-7 (PMC7393125; doi:10.1038/s41467-020-17605-7)
Supplement: Supplementary file 5 — Supplementary Data 1 [file 41467_2020_17605_MOESM5_ESM.xlsx]

## Sheet: Suppl Data 1
Tribe (other family)	Species (red = previously published)	ENA/GenBank code or Dryad doi published sequences	SRA code/BioProject	ENA/GenBank hyperlink for previously published data	nrDNA assembled and analyzed (### = yes)	leaf material code	Run Accession ENA/GenBank	Accession number (voucher code herbarium)	Institution, herbarium	Location details, if known/needed for reference
1. Aethionemeae	Aethionema saxatile	MK637661	PRJEB38700			Asax_064	ERR4204112	HEID 503956	Herbarium Heidelberg University	Greece: Mt. Parnasse. B-2005-0599-3.
1. Aethionemeae	Aethionema spinosum	MK637663	PRJEB38700		###	Aspi_115	ERR4204113	HSBU 1538	Herbarium Shahid Beheshti University
1. Aethionemeae	Aethionema saxatile (original description "coridifolium")	NC_009265	PRJNA19223	https://www.ncbi.nlm.nih.gov/nuccore/NC_009265	###
1. Aethionemeae	Aethionema grandiflorum	NC_009266	PRJNA19211	https://www.ncbi.nlm.nih.gov/nuccore/NC_009266
1. Aethionemeae	Aethionema arabicum	NC_034367	PRJNA383510	https://www.ncbi.nlm.nih.gov/nuccore/NC_034367
2. Alysseae	Alyssum alyssoides	MK637648	PRJEB38700		###	Aaly_063	ERR4205119	HEID 917708	Herbarium Heidelberg University	ex cult. BG HEID, F1 of B-2005-1087; Austria: Niederösterreich, Marchaue near Markthof.
2. Alysseae	Aurinia corymbosa	MK637650	PRJEB38700		###	Acor_060	ERR4205120	HEID 504593	Herbarium Heidelberg University	Greece: Mte. Olimpo, BG Madrid Banco de Germoplasma Vegetal-UPM "César Gómez Campo": 06/341/3/1.
2. Alysseae	Alyssum dasycarpum	MK637651	PRJEB38700		###	Adas_049	ERR4204114	OSBU 24534	Herbarium Osnabrück University
2. Alysseae	Alyssum linifolium (Meniocus linifolius)	MK637655	PRJEB38700		###	Alin_062	ERR4204115	HEID 500142	Herbarium Heidelberg University	ex cult. BG HEID, 06/85/327/3; BG Kopenhagen
2. Alysseae	Clypeola jonthlaspi	MK637683	PRJEB38700		###	Cjon_061	ERR4204116	HEID 504015	Herbarium Heidelberg University	ex cult. BG HEID, Greece: Kreta, Chania, Gingilos. BG Hall: 05/107/366/1.
2. Alysseae	Alyssum desertorum	NC_034299.1	PRJNA383224	https://www.ncbi.nlm.nih.gov/nuccore/NC_034299.1
2. Alysseae	Alyssum gmelinii	MF169880.1	not provided	https://www.ncbi.nlm.nih.gov/nuccore/MF169880.1
3. Alyssopsideae	Alyssopsis mollis	MK637657	PRJEB38700		###	Amol_059	ERR4205121	HEID 504659	Herbarium Heidelberg University	ex cult. BG HEID, No. B-2011-0216
3. Alyssopsideae	Olimarabidopsis pumila	NC_009267	PRJNA19213	https://www.ncbi.nlm.nih.gov/nuccore/NC_009267
4. Anastaticeae	Farsetia occidentalis	MK637823	PRJEB38700		###	Focc_058	ERR4205122	HEID 505012	Herbarium Heidelberg University	ex cult. BG HEID, Marokko: Cerca de Irisi, Siroua. BG Madrid Banco de Germoplasma Vegetal-UPM "César Gómez Campo": 06/341/1097/2.
4. Anastaticeae	Notoceras bicorne	MK637762	PRJEB38700		###	Nbic_131	ERR4204117	HEID 504252	Herbarium Heidelberg University	ex cult. BG HEID, Marokko: Cerca de Iriri, Siroua; BG Madrid Banco de Germoplasma Vegetal-UPM "César Gómez Campo": 11/341/1100/1.
4. Anastaticeae	Parolinia ornata	MK637776	PRJEB38700		###	Porn_132	ERR4204118	HEID 505019	Herbarium Heidelberg University	ex cult. BG HEID sub No. B-2008-0156-1. Spain: Canary Islands, Gran Canaria, Miradoc "Mundo Aborigen", Fataga-Tal.
4. Anastaticeae	Lobularia maritima	NC_009274	PRJNA19221	https://www.ncbi.nlm.nih.gov/nuccore/NC_009274
4. Anastaticeae	Anastatica hierochuntica	KY912021.1	not provided	https://www.ncbi.nlm.nih.gov/nuccore/KY912021.1
4. Anastaticeae	Farsetia stylosa	KY912025.1	not provided	https://www.ncbi.nlm.nih.gov/nuccore/KY912025.1
4. Anastaticeae	Morettia canescens	NC_035514.1	PRJNA399912	https://www.ncbi.nlm.nih.gov/nuccore/NC_035514.1
4. Anastaticeae	Lobularia libyca	NC_035513.1	PRJNA399913	https://www.ncbi.nlm.nih.gov/nuccore/NC_035513.1
5. Anchonieae	Iskandera alaica	MK637732	PRJEB38700		###	Iala_048	ERR4205123	OSBU 15699	Herbarium Osnabrück University	Kasachstan, Pamiro-Alai, Trans Alai Bergkette, Fluss Altyn-Darja.
5. Anchonieae	Matthiola alyssifolia	MK637745	PRJEB38700		###	Maly_113	ERR4205124	TUH 35363	Herbarium of Teheran University	Iran: Prov. Golestan: Azadshahr to Khoshyeylagh, 45km to Khoshyeylagh.
5. Anchonieae	Matthiola longipetala	MK637750	PRJEB38700		###	Mlon_057	ERR4205125	HEID 504259	Herbarium Heidelberg University	ex cult. BG HEID; Iran: Khoram-Abad to Kohdasht. BG Teheran: 06/167/122/1.
5. Anchonieae	Matthiola ovatifolia	MK637754	PRJEB38700		###	Mova_056	ERR4205126	HEID 503955	Herbarium Heidelberg University	ex cult. BG HEID. Iran: Teheran, Pardisan park. BG Teheran: 09/167/116/1.
5. Anchonieae	Sterigmostemum violaceum	MK637808	PRJEB38700			Svio_046	ERR4205127	OSBU 22710	Herbarium Osnabrück University	West Mongolia, Hovd Aimag, Bulgan Sum, Dzungarian Gobi.
5. Anchonieae	Matthiola incana	KY912030.1	not provided	https://www.ncbi.nlm.nih.gov/nuccore/KY912030.1
6. Aphragmeae	Aphragmus involucratus	KM637653	PRJEB38700		###	Ainv_045	ERR4205128	OSBU 12042	Herbarium Osnabrück University	Mongolia, Igd Bogd, Gobi Altai, alpine Tundra.
6. Aphragmeae	Aphragmus nepalensis	MK637658	PRJEB38700		###	Anep_188	ERR4221516	MO 5731990	Missouri Botanical Gardens St. Louis	Bhutan: Tso Phu valley, vegetation on W-facing screes, B18 (Upper Mo Chu), distr. Paro
7. Arabideae	Aubrieta parviflora	MK637659	PRJEB38700		###	Apar_055	ERR4205129	HEID 501441	Herbarium Heidelberg University	ex cult BG HEID, Iran: Montes de Fashand. BG Madrid Banco de Germoplasma Vegetal-UPM "César Gómez Campo": 06/341/3800/2.
7. Arabideae	Arabis verna	MK637665	PRJEB38700		###	Aver_0137	ERR4205130	HEID 809837	Herbarium Heidelberg University	Spain, Andalusia, Prov. Málaga, near Ronda.
7. Arabideae	Draba aizoides	MK637699	PRJEB38700		###	Daiz_0139	ERR4205131	HEID 404444	Herbarium Heidelberg University	Slowakia: W-Carpathians, Vel'ká Fatra
7. Arabideae	Draba incana	MK637703	PRJEB38700		###	Dinc_0138	ERR4205132	HEID 501606	Herbarium Heidelberg University	Ex cult. BG HEID sub no. B-2006-0086 Iceland: SW-Iceland, Reykjavík area, Laugarás.
7. Arabideae	Draba oligosperma	MK637705	PRJEB38700		###	Doli_152	ERR4205133	HEID 504743	Herbarium Heidelberg University	ex cult. BG HEID sub no. B-2006-0274. Canada: Alberta, Rocky Mts., Banff Springs, Sulphur Mtn.
7. Arabideae	Draba verna	MK637709	PRJEB38700		###	Dver_136	ERR4205134	HEID 505668	Herbarium Heidelberg University	Heidelberg, university campus, Im Neuenheimer Feld
7. Arabideae	Scapiarabis saxicola	MK637807	PRJEB38700		###	Ssax_127	ERR4205135	HEID 504660	Herbarium Heidelberg University	ex cult. BG HEID sub No. B-2012-0500-3 Kasachstan: Kazakhstan, South-Kazakhstanian province, Ugam range, northern part, Sairam-Ugam national park, valley of Sairamsu.
7. Arabideae	Arabis alpina	HF934132	PRJEB1719	https://www.ncbi.nlm.nih.gov/nuccore/HF934132
7. Arabideae	Arabis hirsuta	NC_009268	PRJNA19215	https://www.ncbi.nlm.nih.gov/nuccore/NC_009268
7. Arabideae	Draba nemorosa	NC_009272	PRJNA19219	https://www.ncbi.nlm.nih.gov/nuccore/NC_009272
7. Arabideae	Arabis stelleri subsp. japonica	KY126841.1	not provided	https://www.ncbi.nlm.nih.gov/nuccore/KY126841.1
8. Asteae	Asta schaffneri	MK637662	PRJEB38700		###	Asch_102	ERR4205136	TEX-LL147701	Herbarium University of Texas-Austin	Mexiko: Nuevo Leon: Mpio.
9. Biscutelleae	Biscutella laevigata	MK637669	PRJEB38700		###	Blae_054	ERR4205137	HEID 916932	Herbarium Heidelberg University	ex cult. BG HEID. Italy: Gran Sasso, sentiero per Pizzo Castelvecchio.
9. Biscutelleae	Biscutella vincentina	MK637675	PRJEB38700		###	Bvin_053	ERR4205138	HEID 500486	Herbarium Heidelberg University	ex cult. BG HEID. BG Meisse: 06/14/92/3
9. Biscutelleae	Megadenia pygmaea	MK637759	PRJEB38700		###	Mpyg_114	ERR4205139	MO 04648683	Missouri Botanical Gardens St. Louis
9. Biscutelleae	Heldreichia bupleurifolia	MK637721	PRJEB38700		###	Hbup_107	ERR4205140	Herbarium G. Parolly	Botanical Garden and Botanical Museum Berlin-Dahlem	Turkey, C2 Denizil: Honaz Dagi, summit region. Parolly 7507. leg. 20.06.2000.
9. Biscutelleae	Lunaria annua	MK637738	PRJEB38700		###	Lann_087	ERR4205141	HEID 500416	Herbarium Heidelberg University	ex cult BG HEID sub No. B-2006-0297 Austria: Carinthia, Magdalensberg.
9. Biscutelleae	Ricotia lunaria	MK637785	PRJEB38700		###	Rlun_085	ERR4205142	HEID 504247	Herbarium Heidelberg University	ex cult. BG HEID sub No. B-2011-0094. N-Israel. BG Jerusalem: 09/188/5/1.
11. Boechereae	Anelsonia eurycarpa	MK637652	PRJEB38700		###	Aeur_189	ERR4210389	MO 6300859	Missouri Botanical Gardens St. Louis	USA: California, Mono County, On the southeast facing slopes of White Mountain.
11. Boechereae	Boechera breweri	MK637667	PRJEB38700		###	Bbre_190	ERR4205143	MO 5720918	Missouri Botanical Gardens St. Louis	USA: California, Tehema County, 11,1 miles S.W. of central Paskenta.
11. Boechereae	Boechera davidsonii	MK637668	PRJEB38700		###	Bdav_191	ERR4205144	MO 5188405	Missouri Botanical Gardens St. Louis	USA: Nevada, Humbold County, Along road SSW of Hinkey Summit in the Santa Rosa Range.
11. Boechereae	Boechera laevigata (Borodinia)	MK637670	PRJEB38700		###	Blaev_181	ERR4205145	MO 6130118	Missouri Botanical Gardens St. Louis	USA: Missouri, Jefferson County: along Mammouth Rd.
11. Boechereae	Boechera puberula	MK637671	PRJEB38700		###	Bpub_182	ERR4205146	MO 5690753	Missouri Botanical Gardens St. Louis	USA: Nevada, Nye County, E of lone Summit along road to Austin in the Shoshone Range.
11. Boechereae	Boechera pulchra	MK637672	PRJEB38700		###	Bpul_180	ERR4205147	MO 6067423	Missouri Botanical Gardens St. Louis	USA: California, Ventura County, SSW of Gorman in Hungry Valle.
11. Boechereae	Boechera stricta	MK637673	PRJEB38700		###	Bstr_123	ERR4205148	HEID 500174	Herbarium Heidelberg University	Eric Schranz collection, Wagerningen, code ES49_#14
11. Boechereae	Boechera suffrutescens	MK637674	PRJEB38700		###	Bsuf_174	ERR4205149	MO 5690755	Missouri Botanical Gardens St. Louis	USA: California, El Dorado County, ENE of Kyburz below Cup Lake near head of Tamarack Creek.
11. Boechereae	Phoenicaulis cheiranthoides	MK637770	PRJEB38700		###	Pche_194	ERR4205152	MO 5879786	Missouri Botanical Gardens St. Louis	USA: Nevada, Elko County, SW of Wells in east Humboldt Range on slope near Angel Lake.
11. Boechereae	Polyctenium fremontii	MK637772	PRJEB38700		###	Pfre_193	ERR4205155	MO s.n.	Missouri Botanical Gardens St. Louis	USA: Nevada, Washoe County, edge of vernal pond NE of New Washoe City.
11. Boechereae	Sandbergia perplexa	MK637804	PRJEB38700		###	Sper_185	ERR4205157	MO s.n.	Missouri Botanical Gardens St. Louis	USA: Washington, Douglas County, east of Moses Coulee.
11. Boechereae	Yosemitea repanda	MK637830	PRJEB38700		###	Yrep_162	ERR4205158	MO 6126333	Missouri Botanical Gardens St. Louis	USA: California, County of Inyo, East shore of the Lake Sabrina along the Lake Sabrina Trail, Mt. Emerson, Sierra Nevada.
12. Brassiceae	Crambe kralikii	MK637685	PRJEB38700		###	Ckra_133	ERR4205171	HEID 505398	Herbarium Heidelberg University	Morocco: Marruecos: Tazenagt.BG Madrid: Banco de Germoplasma Vegetal-UPM "César Gómez Campo", 06/341/36/1.
12. Brassiceae	Cakile maritima subsp. aegyptiaca	MK637688	PRJEB38700		###	Cmar_130	ERR4205175	HEID 500046	Herbarium Heidelberg University	ex cult. BG HEID sub no. B-2005-0823 Greece: Crete, Elafonisi.
12. Brassiceae	Guiraoa arvensis	MK637718	PRJEB38700		###	Garv_052	ERR4205177	HEID 504306	Herbarium Heidelberg University	ex cult. BG HEID sub no. B-2011-0257 Spain: El Campello. BG Madrid Banco de Germoplasma Vegetal-UPM "César Gómez Campo": 11/341/1550/1.
12. Brassiceae	Henophyton deserti	MK637722	PRJEB38700		###	Hdes_129	ERR4205182	HEID 504653	Herbarium Heidelberg University	ex cult. BG HEID sub no. B-2011-0256-1 Algeria: Ouargla-Gardahia. BG Madrid Banco de Germoplasma Vegetal-UPM "César Gómez Campo": 11/341/1945/1
12. Brassiceae	Horwoodia dicksoniae	MK637723	PRJEB38700		###	Hdic_110	ERR4205184	GH s.n.	Gray herbarium Harvard University	leg. 17.04.1974
12. Brassiceae	Savignya parviflora	MK637803	PRJEB38700		###	Spar_128	ERR4205185	HEID 504287	Herbarium Heidelberg University	ex cult. BG HEID sub no. B-2011-0290-7 Morocco: Outat-Oulab-El Hadjt. BG Madrid Banco de Germoplasma Vegetal-UPM "César Gómez Campo": 11/341/1469/1.
12. Brassiceae	Schouwia purpurea	MK637806	PRJEB38700		###	Spur_051	ERR4205189	HEID 504244	Herbarium Heidelberg University	ex cult. BG HEID sub no. B-2011-0288 Egypt: Wadi Kharit (Boulos). BG Madrid Banco de Germoplasma Vegetal-UPM "César Gómez Campo": 11/341/5780/1.
12. Brassiceae	Vella lucentina	MK637816	PRJEB38700		###	Vluc_050	ERR4205217	HEID 504433	Herbarium Heidelberg University	Ex cult. BG HEID sub no. B-2011-0281 Spain: Alcoreya. BG Madrid Banco de Germoplasma Vegetal-UPM "César Gómez Campo": 11/341/9399/1.
12. Brassiceae	Brassica napus	NC_016734	PRJNA81377	https://www.ncbi.nlm.nih.gov/nuccore/NC_016734
12. Brassiceae	Raphanus sativus	KJ716483	PRJNA239785	https://www.ncbi.nlm.nih.gov/nuccore/KJ716483
12. Brassiceae	Cakile arabica	NC_030775.1	PRJNA339069	https://www.ncbi.nlm.nih.gov/nuccore/NC_030775.1
12. Brassiceae	Orychophragmus taibaiensis	NC_033499.1	PRJNA368904	https://www.ncbi.nlm.nih.gov/nuccore/NC_033499.1
12. Brassiceae	Orychophragmus hupehensis	NC_033500.1	PRJNA368905	https://www.ncbi.nlm.nih.gov/nuccore/NC_033500.1
12. Brassiceae	Orychophragmus diffusus	NC_033498.1	PRJNA368906	https://www.ncbi.nlm.nih.gov/nuccore/NC_033498.1
12. Brassiceae	Orychophragmus violaceus	MK637769	PRJEB38700		###	Ovio_119	ERR4205226	AA 93142	Ministry of Science, Academy of Sciences, Kazakhstan. Alma-Ata	Japan, Honshu, Pref Kyoto: Tengawa, Hiedano-cho, Kameoka-shi, leg. T. Sawada, 02.05.2001
12. Brassiceae	Brassica rapa subsp. pekinensis	NC_015139.1	PRJNA63093	https://www.ncbi.nlm.nih.gov/nuccore/NC_015139.1
12. Brassiceae	Brassica nigra	NC_030450.1	PRJNA311781	https://www.ncbi.nlm.nih.gov/nuccore/NC_030450.1
12. Brassiceae	Brassica juncea	NC_028272.1	PRJNA301284	https://www.ncbi.nlm.nih.gov/nuccore/NC_028272.1
12. Brassiceae	Sinalliaria limprichtiana	NC_034287.1	PRJNA383165	https://www.ncbi.nlm.nih.gov/nuccore/NC_034287.1
12. Brassiceae	Sinalliaria limprichtiana var. grandifolia	NC_034286.1	PRJNA383164	https://www.ncbi.nlm.nih.gov/nuccore/NC_034286.1
12. Brassiceae	Sinapis arvensis	NC_035303.1	PRJNA353432	https://www.ncbi.nlm.nih.gov/nuccore/NC_035303.1
13. Buniadeae	Bunias erucago	LN877377	PRJEB38700	https://www.ncbi.nlm.nih.gov/nuccore/LN877377	###		ERR4210592	OSBU 12478	Herbarium Osnabrück University	ex BG St. Gallen (no. 255)
13. Buniadeae	Bunias orientalis	LN877376	PRJEB38700	https://www.ncbi.nlm.nih.gov/nuccore/LN877376			ERR4221515	HEID 505138	Herbarium Heidelberg University	Germany, Osnabrück
13. Buniadeae	Bunias orientalis	LN877378	PRJEB38700	https://www.ncbi.nlm.nih.gov/nuccore/LN877378	###		ERR4221448	HEID 505185	Herbarium Heidelberg University	Romania: Iasi
14. Calepineae	Calepina irregularis	MK637682	PRJEB38700		###	Cirr_047	ERR4205373	HEID 504270	Herbarium Heidelberg University	ex cult. BG HEID sub no. B-2005-0299-1. BG Göttingen 05/61/588/3.
14. Calepineae	Goldbachia laevigata	MK637719	PRJEB38700		###	Glae_022	ERR4206601	HEID 504284	Herbarium Heidelberg University	ex cult. BG HEID sub no. B-2006-0663-1 Iran: Quazvin. BG Madrid Banco de Germoplasma Vegetal-UPM "César Gómez Campo": 06/341/63/1
15. Camelineae	Arabidopsis carpatica	LN877380	PRJNA284572	https://www.ncbi.nlm.nih.gov/nuccore/LN877380			SRS1256174
15. Camelineae	Arabidopsis cebennensis	LN877381	PRJNA284573	https://www.ncbi.nlm.nih.gov/nuccore/LN877381	###		SRS945913
15. Camelineae	Arabidopsis halleri	LN877382	PRJNA284574	https://www.ncbi.nlm.nih.gov/nuccore/LN877382	###		SRS945906
15. Camelineae	Arabidopsis lyrata	LN877383	PRJNA284575	https://www.ncbi.nlm.nih.gov/nuccore/LN877383	###		SRS945900
15. Camelineae	Arabidopsis pedemontana	LN877384	PRJNA284576	https://www.ncbi.nlm.nih.gov/nuccore/LN877384	###		SRS945857
15. Camelineae	Arabidopsis thaliana	AP000423	PRJNA13191	https://www.ncbi.nlm.nih.gov/nuccore/AP000423
15. Camelineae	Camelina sativa	LN877386	PRJNA284572	https://www.ncbi.nlm.nih.gov/nuccore/LN877386	###		SRS975809
15. Camelineae	Capsella bursa-pastoris	NC_009270	PRJNA19201	https://www.ncbi.nlm.nih.gov/nuccore/NC_009270
15. Camelineae	Capsella rubella	LN877385	PRJNA284572	https://www.ncbi.nlm.nih.gov/nuccore/LN877385	###		SRS975795
15. Camelineae	Capsella grandiflora	NC_028517.1	PRJNA304853	https://www.ncbi.nlm.nih.gov/nuccore/NC_028517.1
16. Cardamineae	Cardamine bulbifera	MK637677	PRJEB38700		###	Cbul_143	ERR4207691	HEID 400854	Herbarium Heidelberg University	Lower Austria; Waldviertel, Thayatal
16. Cardamineae	Cardamine enneaphyllos	MK637679	PRJEB38700		###	Cenn_144	ERR4207758	HEID 408496	Herbarium Heidelberg University	Lower Austria; Waldviertel, Thayatal
16. Cardamineae	Cardamine glanduligera	MK637680	PRJEB38700		###	Cgla_146	ERR4207759	HEID 913666	Herbarium Heidelberg University	Slowakia: Mala Fatra, near Sokolie.
16. Cardamineae	Cardamine hirsuta	MK637681	PRJEB38700		###	Chir_021	ERR4207760	HEID 504320	Herbarium Heidelberg University	ex cult. BG HEID sub No. B-2009-0348-5 France: Basse-Normandie, Jardin Botanique de la Ville de Caen, sol argilo-calcaires.
16. Cardamineae	Cardamine pentaphyllos	MK637691	PRJEB38700		###	Cpen_145	ERR4207761	HEID s.n.	Herbarium and Botanical Garden Heidelberg University	Austria: Carninthia, Karnische Alpen, Kötschach-Mauthen, Mauthner Klamm, ca. 2km SW Mauthen, Schluchtwald. BG Graz: AT-0-B-0850708
16. Cardamineae	Cardamine quinquefolia	MK637695	PRJEB38700		###	Cqui_147	ERR4207762	HEID s.n.	Herbarium and Botanical Garden Heidelberg University	Botanical Garden Göttingen, *1978 Taurien, ex cult. 2015
16. Cardamineae	Iodanthus pinnatifidus	MK637734	PRJEB38700		###	Ipin_112	ERR4207763	GH 5048	Gray Herbarium Harvard University
16. Cardamineae	Rorippa islandica	MK637784	PRJEB38700		###	Risl_020	ERR4207764	HEID 504319	Herbarium Heidelberg University	N-Iceland, Mývatn. ISL-03-2002-45
16. Cardamineae	Barbarea verna	NC_009269	PRJNA19205	https://www.ncbi.nlm.nih.gov/nuccore/NC_009269
16. Cardamineae	Nasturtium officinale	NC_009275	PRJNA19209	https://www.ncbi.nlm.nih.gov/nuccore/NC_009275
16. Cardamineae	Cardamine kitaibelii	MK637684	PRJEB38700		###	Ckit_306	ERR4221768	HEID 505549	Herbarium Heidelberg University	Austria: N-Tirol, Hattingberg
16. Cardamineae	Cardamine impatiens	NC_026445	PRJNA274916	https://www.ncbi.nlm.nih.gov/nuccore/NC_026445
16. Cardamineae	Cardamine resedifolia	NC_026446	PRJNA274924	https://www.ncbi.nlm.nih.gov/nuccore/NC_026446
17. Chorisporeae	Chorispora tenella	MK637697	PRJEB38700		###	Cten_012	ERR4207765	HEID 505359	Herbarium Heidelberg University	Austria: Lower Austria, near Baumgarten, Mautern, Krems. BOKU: 06/213/57/1
17. Chorisporeae	Diptychocarpus strictus	MK637708	PRJEB38700		###	Dstr_011	ERR4207766	HEID 504005	Herbarium Heidelberg University	ex cult. BG HEID. Iran: Abadeh. BG Madrid2 Banco de Germoplasma Vegetal-UPM "César Gómez Campo": 06/341/48/1.
17. Chorisporeae	Litwinowia tenuissima	MK637744	PRJEB38700		###	Lten_043	ERR4207767	OSBU 24593	Herbarium Osnabrück University
17. Chorisporeae	Parrya pinnatifida	MK637777	PRJEB38700		###	Ppin_039	ERR4207768	OSBU 15617	Herbarium Osnabrück University	Kasachstan: Pamiro-Alai, Alaisky mts.
18. Cochlearieae	Cochlearia borzaeana	LN866844	ERS1803507	https://www.ncbi.nlm.nih.gov/nuccore/LN866844	###	Cbor_1063		HEID 505581	Herbarium Heidelberg University	Rumänien: Valea Salhoi, Distr. Maramures.
18. Cochlearieae	Cochlearia islandica	LN866845	ERS1803522	https://www.ncbi.nlm.nih.gov/nuccore/LN866845	###	Cisla_1233		HEID 503296	Herbarium Heidelberg University	Iceland: Stokkseyri
18. Cochlearieae	Cochlearia pyrenaica	LN866846	ERS1803502	https://www.ncbi.nlm.nih.gov/nuccore/LN866846	###	Cpyr_0260		HEID 501471	Herbarium Heidelberg University	Belgium: Wallonia, province of Lüttich, Kelmis
18. Cochlearieae	Cochlearia tridactylites	LN866847	ERS1803531	https://www.ncbi.nlm.nih.gov/nuccore/LN866847	###	Ctri_1288		MT 128446	Herbarium Heidelberg University	Canada: Labrador Straits, Belle Isle, Wreck Cove
18. Cochlearieae	Ionopsidium acaule	LN866848	ERS1803514	https://www.ncbi.nlm.nih.gov/nuccore/LN866848	###	Iacau_1072		HEID 502922	Herbarium Heidelberg University	n/a (Gomez Campo Collection Madrid)
18. Cochlearieae	Ionopsidium megalospermum	LT629930	ERS1803550	https://www.ncbi.nlm.nih.gov/nuccore/LT629930	###	Imega_1776		HEID 504154	Herbarium Heidelberg University	Spain: Province of Granada, Sierra Nevada, Rio Laroles valley
19. Coluteocarpeae	Noccaea vesicaria	MK637765	PRJEB38700		###	Nves_010	ERR4221769	HEID 504533	Herbarium Heidelberg University	ex cult. BG HEID sub no. B-2005-0519-1 Turkey: Palandöken.
19. Coluteocarpeae	Microthlaspi perfoliatum	MK637755	PRJEB38700		###	Mper_009	ERR4207769	HEID 500495	Herbarium Heidelberg University	ex cult. BG Heid, F1 from B-2004-0711. Germany: North Rhine-Westphalia, Herne-Wanne
19. Coluteocarpeae	Noccaea caerulescens	MK637763	PRJEB38700		###	Ncae_008	ERR4207770	HEID 504285	Herbarium Heidelberg University	ex cult. BG HEID sub no. KO:12-00380a -2 Germany: Lower Saxony, Silberberg near Hagen am Teutoburger Wald.
20. Conringieae	Conringia clavata (syn. C. perfoliata)	MK637822	PRJEB38700		###	Ccla_176	ERR4207771	MO 04794716	Missouri Botanical Gardens St. Louis	W-Azarbaijan: Khoy to Qotur river.
20. Conringieae	Conringia orientalis	MK637689	PRJEB38700		###	Cori_042	ERR4207772	OSBU 15811	Herbarium Osnabrück University	Kasachstan: Pamiro-Alai, Gjulcha river.
20. Conringieae	Zuvanda crenulata	MK637820	PRJEB38700		###	Zcre_164	ERR4207773	MO 6125410	Missouri Botanical Gardens St. Louis	Armenia, Sjunik province, c. 5km WSW of Meghri, N Arapak, NE of Chardjevan.
21. Cremolobeae	Cremolobus peruvianus	MK637692	PRJEB38700		###	Cper_175	ERR4207855	MO 6130078	Missouri Botanical Gardens St. Louis	Peru: Pasco: Oxapampa, Distr. Oxapampa, Parque Nacional Yanachaga-Chemillén.
22. Crucihimalayeae	Crucihimalaya lasiocarpa	MK637686	PRJEB38700		###	Clas_007	ERR4207861	HEID 913396	Herbarium Heidelberg University	NASC collection N6191.
22. Crucihimalayeae	Ladakiella klimesii	MK637741	PRJEB38700		###	Lkli_126	ERR4207867	HEID 500040	Herbarium Heidelberg University	NW India: Jammu and Kashmir State, Ladakh, Rupshu, Tso Moriri, upper Luglung valley.
22. Crucihimalayeae	Crucihimalaya wallichii	NC_009271	PRJNA19217	https://www.ncbi.nlm.nih.gov/nuccore/NC_009271
23. Descurainieae	Descurainia erodiifolia	MK637701	PRJEB38700		###	Dero_006	ERR4207881	HEID 503987	Herbarium Heidelberg University	ex cult. BG HEID sub no. B-2006-0638 Argentina: General Acha. BG Madrid Banco de Germoplasma Vegetal-UPM "César Gómez Campo": 06/341/38/1.
23. Descurainieae	Descurainia sophia	MK637707	PRJEB38700		###	Dsop_005	ERR4207897	HEID 503991	Herbarium Heidelberg University	ex cult. BG HEID sub. no. B-2007-0172-5 Germany: Mecklenburg-Vorpommern, Alt Buckow, Bad Doberan.
23. Descurainieae	Hornungia petraea	MK637728	PRJEB38700		###	Hpet_140	ERR4208165	HEID 500121	Herbarium Heidelberg University	ex cult. BG HEID sub no. B-2005-0088 Sweden: Öland Island, southern part, Great Alvar, E Möckelmossen.
23. Descurainieae	Robeschia schimperi	MK637786	PRJEB38700		###	Rsch_184	ERR4208775	MO 5336494	Missouri Botanical Gardens St. Louis	W-Pakistan, Quetta, in jugo W Ziarat.
23. Descurainieae	Tropidocarpum gracile	MK637812	PRJEB38700		###	Tgra_166	ERR4208902	MO 5577399	Missouri Botanical Gardens St. Louis	USA: California, Sutter Buttes Region, South Butte, Sutter Buttes, Sutter County.
24. Dontostemoneae	Clausia aprica (western)	MK637676	PRJEB38700		###	Capr_028	ERR4208931	OSBU 13814	Herbarium Osnabrück University	Russia: south Voronesh, Don river, Divnogorije, Voronesh Region, Liski District.
24. Dontostemoneae	Clausia trichosepala	MK637698	PRJEB38700		###	Ctri_177	ERR4210390	MO 04505352	Missouri Botanical Gardens St. Louis	Inner Mongalia
24. Dontostemoneae	Dontostemon micranthus	MK637704	PRJEB38700		###	Dmic_041	ERR4209146	OSBU 18064	Herbarium Osnabrück University	Russia: Siberia, Tuva Region.
24. Dontostemoneae	Clausia aprica (eastern)	LN877375	our data	https://www.ncbi.nlm.nih.gov/nuccore/LN877375	###		ERR4210595	HEID 504183	Herbarium Heidelberg University	ex cult.BG HEID sub no. B-2007-0340-1. BG Jakuts: 07/529/235/3.
25. Erysimeae	Erysimum bicolor	MK637711	PRJEB38700		###	Ebic_019	ERR4209271	HEID 504539	Herbarium Heidelberg University	ex cult. BG HEID sub no. B-2002-0008-5. Spain: Canary Islands, Gran Canaria; Cumbres, Roque nublo bei Ayacata.
25. Erysimeae	Erysimum odoratum	MK637714	PRJEB38700		###	Eodo_018	ERR4209623	HEID 504588	Herbarium Heidelberg University	ex cult. BG HEID sub no. B-2006-0154-6 Germany: Bavaria, Oberfranken, Fränkische Alb, Wonsees.
26. Euclidieae	Leiospora exscapa	MK637740	PRJEB38700		###	Lexs_002	ERR4209703	HEID 505070	Herbarium Heidelberg University	ex cult. BG HEID sub no. B-2009-0032-4. Russia: Altai, Ulagansky Raion, Kuraisky Mountain Ridge
26. Euclidieae	Neotorularia torulosa	MK637764	PRJEB38700		###	Ntor_017	ERR4209704	HEID 504254	Herbarium Heidelberg University	ex cult. BG HEID sub no. B-2011-0298. Morocco: Entre Msoum y Guercif. BG Madrid Banco de Germoplasma Vegetal-UPM "César Gómez Campo": 11/341/1461/1.
26. Euclidieae	Strigosella africana	MK637788	PRJEB38700		###	Safr_029	ERR4209705	OSBU 24610	Herbarium Osnabrück University
26. Euclidieae	Braya humilis	NC_035515.1	PRJNA400013	https://www.ncbi.nlm.nih.gov/nuccore/NC_035515.1		NC_035515.1
26. Euclidieae	Euclidium syriacum	KY912024.1	not provided	https://www.ncbi.nlm.nih.gov/nuccore/KY912024.1		KY912024.1
26. Euclidieae	Rudolf-kamelinia korolkowii	NC_034361.1	PRJNA383509	https://www.ncbi.nlm.nih.gov/nuccore/NC_034361.1		NC_034361.1
26. Euclidieae	Solms-laubachia eurycarpa	NC_034359.1	PRJNA383505	https://www.ncbi.nlm.nih.gov/nuccore/NC_034359.1		NC_034359.1
27. Eudemeae	Brayopsis alpaminae	MK637666	PRJEB38700		###	Balp_203	ERR4209706	USM 182791	Herbarium Universidad Nacional Mayor de San Marcos
27. Eudemeae	Eudema nubigena	MK637713	PRJEB38700		###	Enub_108	ERR4209707	MO 04928241	Missouri Botanical Gardens St. Louis
28. Eutremeae	Eutrema integrifolium	MK637712	PRJEB38700		###	Eint_040	ERR4210194	OSBU 18787	Herbarium Osnabrück University	Russia: Sibiria, Altai, West-Altai, Ust-Koksa.
28. Eutremeae	Eutrema salsugineum	MK637715	PRJEB38700		###	Esal_106	ERR4210195	HEID 501412	Herbarium Heidelberg University	Mexico: Est. Nuevo León, Los Enebros, Cerro el Potosi, Sierra Madre Oriental
28. Eutremeae	Eutrema halophilum	KT962846	not provided	https://www.ncbi.nlm.nih.gov/nuccore/KT962846
28. Eutremeae	Eutrema botschantzevii	KT962847	not provided	https://www.ncbi.nlm.nih.gov/nuccore/KT962847
28. Eutremeae	Eutrema heterophyllum	NC_028728	PRJNA306317	https://www.ncbi.nlm.nih.gov/nuccore/NC_028728
28. Eutremeae	Eutrema yunnanense	NC_028727	PRJNA306316	https://www.ncbi.nlm.nih.gov/nuccore/NC_028727
29. Halimolobeae	Exhalimolobos weddellii	MK637716	PRJEB38700		###	Ewed_172	ERR4210197	MO 6142340	Missouri Botanical Gardens St. Louis	Argentina: Pcia. de Buenos Aires, Isla Martin Garcia, Reserva Natural y Sitio Historico "isla Martin Garcia".
29. Halimolobeae	Halimolobus jaegeri	MK637824	PRJEB38700		###	Hjae_170	ERR4210198	MO 3666224	Missouri Botanical Gardens St. Louis	USA: California, Inyo County, White Mountains.
29. Halimolobeae	Mancoa hispida	MK637748	PRJEB38700		###	Mhis_155	ERR4210199	MO 6302899	Missouri Botanical Gardens St. Louis	Argentinien: Cochinoca, west of Rachiyte
29. Halimolobeae	Pennellia longifolia	MK637775	PRJEB38700		###	Plon_158	ERR4210200	MO 6398013	Missouri Botanical Gardens St. Louis	Mexico: Chihuahua, Madera Municipio, de Madera a Junta Basaseachic.
29. Halimolobeae	Sphaerocardamum divaricatum	MK637797	PRJEB38700		###	Sdiv_167	ERR4210201	MO 3163507	Missouri Botanical Gardens St. Louis	Mexico: Zacatecas, 9,6 miles W. of Concepcion del Oro.
30. Heliophileae	Heliophila amplexicaulis	MK637720	PRJEB38700		###	Hamp_165	ERR4210202	MO 6333833	Missouri Botanical Gardens St. Louis	South-Africa: Northern Cape, Bokkeveld Plateau, Papkuilsfontein.
30. Heliophileae	Heliophila juncea	MK637724	PRJEB38700		###	Hjun_157	ERR4210203	MO 2952929	Missouri Botanical Gardens St. Louis	South-Africa: Cape province, Caledon DD, Bredasadorp District, Aasfontein Reserve.
30. Heliophileae	Heliophila longifolia	MK637725	PRJEB38700		###	Hlon_016	ERR4210204	HEID 504305	Herbarium Heidelberg University	ex cult. BG HEID sub no. B-2009-0371; BG Halle 05/107/1709/1.
30. Heliophileae	Heliophila pusilla	MK637729	PRJEB38700		###	Hpus_015	ERR4210205	HEID 504304	Herbarium Heidelberg University	ex cult. BG HEID sub no. B-2011-0060-5. Australia: South West, Shire of Busselton, Cape Naturaliste. BG Hamburg: 06/63/182/1
31. Hesperideae	Hesperis persica	MK637727	PRJEB38700		###	Hper_014	ERR4210206	HEID 504630	Herbarium Heidelberg University	ex cult. BG HEID sub no. B-2011-0254. Iran: Karadj y Tehran. BG Madrid Banco de Germoplasma Vegetal-UPM "César Gómez Campo": 11/341/3711/1.
31. Hesperideae	Hesperis tristis	MK637731	PRJEB38700		###	Htri_013	ERR4210207	HEID 504166	Herbarium Heidelberg University	ex cult. BG HEID sub no. B-2009-0374-1. BG Karlsruhe: 02/65/174/5.
31. Hesperideae	Hesperis matronalis	LN877374	not provided	https://www.ncbi.nlm.nih.gov/nuccore/LN877374				HEID 500452	Herbarium Heidelberg University	ex cult. BG HEID sub no. B-2005-0656 Germany: Hesse,Marburg-Schröck, Markthöhe am Feldrain.
31. Hesperideae	Hesperis sylvestris	NC_035512.1	PRJNA399983	https://www.ncbi.nlm.nih.gov/nuccore/NC_035512.1
32. Hillielleae	Hilliella paradoxa	MK637726	PRJEB38700		###	Hpar_083	ERR4221770	HHBG s.n.	Hangzhou herbarium	China: Beipei, Chongqing, Sichuan, Wu et Cai. 9221.
33. Iberideae	Iberis amara	MK637733	PRJEB38700		###	Iama_003	ERR4210208	HEID 500149	Herbarium Heidelberg University	ex cult. BG HEID sub no. B-2007-0328. BG Kiev 07/273/632/3.
33. Iberideae	Teesdalia nudicaulis	MK637815	PRJEB38700		###	Tnud_001	ERR4210209	HEID 504275	Herbarium Heidelberg University	ex cult. BG HEID sub no. B-2009-0417-7. Germany: Lower Saxony, Borkener Paradies.
34. Isatideae	Conringia planisiliqua	MK637694	PRJEB38700		###	Cpla_150	ERR4210210	HEID 500010	Herbarium Heidelberg University	NW India, Jammu and Kashmir State, Ladakh, Indus valley, Domkhar-Dha, Domkhar.
34. Isatideae	Conringia planisiliqua	MK637693	PRJEB38700			Cpla_091	ERR4221772	HEID 915095	Herbarium Heidelberg University	Turkey: Hacibekta. BG Madrid Gomez Campo Collection Madrid, Banco de Germoplasma Vegetal-UPM:s.n.
34. Isatideae	Isatis tinctoria	MK637736	PRJEB38700		###	Itin_081	ERR4210211	HEID 504584	Herbarium Heidelberg University	ex cult. BG HEID sub no. B-2009-0378-3. Austria: Lower Austria, Wachau, Dürnstein.
34. Isatideae	Myagrum perfoliatum	MK637756	PRJEB38700		###	Mperf_080	ERR4210212	HEID 502950	Herbarium Heidelberg University	ex cult. BG Heid sub no. B-2006-0932. BG Nancy: 06/149/203/3.
34. Isatideae	Schimpera arabica	MK637793	PRJEB38700		###	Sara_079	ERR4210213	HEID 504246	Herbarium Heidelberg University	ex cult. BG HEID sub no. B-2011-0289-2 Iran: Este de Ahwaz. BG Madrid Banco de Germoplasma Vegetal-UPM "César Gómez Campo": 11/341/3746/1
35. Kernereae	Kernera saxatilis s. str.	MK637737	PRJEB38700		###	Ksax_078	ERR4210214	HEID 504831	Herbarium Heidelberg University	Austria: Kaernten, Steiner Alpen. BG Graz: 11/642/73/1.
35. Kernereae	Petrocallis pyrenaica	MK637780	PRJEB38700		###	Ppyr_030	ERR4210215	OSBU 379	Herbarium Osnabrück University	Italy: Barzio Grigna Settentrionale.
35. Kernereae	Rhizobotrya alpina	MK637783	PRJEB38700		###	Ralp_198	ERR4210216	BOZ 1837	Naturmuseum Südtirol Bozen
36. Lepidieae	Lepidium echinatum	MK637739	PRJEB38700		###	Lech_149	ERR4210217	OSBU s.n. (Bra 1091)	Herbarium Osnabrück University
36. Lepidieae	Lepidium perfoliatum	MK637742	PRJEB38700		###	Lper_077	ERR4210218	HEID 500076	Herbarium Heidelberg University	ex Cult. BG HEID sub no. B-2005-0811. Turkey: Ishak Pasha Sarayi, near Dogubayazit.
36. Lepidieae	Lepidium sativum	MK637743	PRJEB38700		###	Lsat_076	ERR4210219	HEID 504265	Herbarium Heidelberg University	ex cult. BG HEID sub no. B-2009-0389-8. BG Oldenburg: 03/74/420/5.
36. Lepidieae	Lepidium virginicum	NC_009273	PRJNA19207	https://www.ncbi.nlm.nih.gov/nuccore/NC_009273
36. Lepidieae	Lepidium meyenii	NC_034363.1	PRJNA383493	https://www.ncbi.nlm.nih.gov/nuccore/NC_034363.1
37. Malcolmieae	Malcolmia bicolor	MK637825	PRJEB38700		###	Mbic_075	ERR4210220	HEID 505368	Herbarium Heidelberg University	ex cult. BG HEID sub no. B-2011-0080-3. Greece: Peloponnes, Nomos Arkadias, Dimitsana.
37. Malcolmieae	Malcolmia maritima	MK637751	PRJEB38700		###	Mmar_074	ERR4210221	HEID 502949	Herbarium Heidelberg University	xx cult. BG HEID sub no. B-2005-0111. BG Stuttgart: 05/78/364/3.
38. Megacarpaeeae	Megacarpaea polyandra	MK637758	PRJEB38700		###	Mpol_073	ERR4210222	HEID 913738	Herbarium Heidelberg University	BG Munich: 06/72/228/3.
38. Megacarpaeeae	Pugionium pterocarpum	MK637779	PRJEB38700		###	Ppte_072	ERR4210223	HEID 913981	Herbarium Heidelberg University	Mongolia: Altai, Zavchan ajmag und Gov - Altaj ajmag.
38. Megacarpaeeae	Megacarpaea delavayi	NC_034360.1	PRJNA383507	https://www.ncbi.nlm.nih.gov/nuccore/NC_034360.1
38. Megacarpaeeae	Pugionium cornutum	NC_030516.1	PRJNA328722	https://www.ncbi.nlm.nih.gov/nuccore/NC_030516.1
38. Megacarpaeeae	Pugionium dolabratum	NC_030515.1	PRJNA328725	https://www.ncbi.nlm.nih.gov/nuccore/NC_030515.1
39. Microlepidieae	Arabidella trisecta	MK637664	PRJEB38700		###	Atri_037	ERR4210224	OSBU 19045	Herbarium Osnabrück University	Australia: South Australia, Lake Eyre. Nilpinna.
39. Microlepidieae	Stenopetalum lineare	MK637800	PRJEB38700		###	Slin_036	ERR4210225	OSBU 19044	Herbarium Osnabrück University	Australia: South Australia, Gairdner-Torrens.
39. Microlepidieae	Pachycladon cheesemanii	JQ806762	not provided	https://www.ncbi.nlm.nih.gov/nuccore/JQ806762
39. Microlepidieae	Pachycladon enysii	JX205495	not provided	https://www.ncbi.nlm.nih.gov/nuccore/JX205495
39. Microlepidieae	Pachycladon fastigiatum	KU170142.1	not provided	https://www.ncbi.nlm.nih.gov/nuccore/KU170142.1
40. Notothlaspideae	Notothlaspi australe	MK637761	PRJEB38700		###	Naus_159	ERR4210226	MO Fosberg 30659	Missouri Botanical Gardens St. Louis	New Zealand: South Island, south of Wooded Peak, Mineral Belt.
41. Oreophytoneae	Murbeckiella boryi	MK637747	PRJEB38700		###	Mbor_071	ERR4210227	HEID 504525	Herbarium Heidelberg University	ex cult. BG HEID sub no. B-2005-0636. Spain: Andalusia, Sierra Nevada, Granada, S side of Mulhacen.
41. Oreophytoneae	Murbeckiella pinnatifida	MK637757	PRJEB38700		###	Mpin_070	ERR4210228	HEID 504165	Herbarium Heidelberg University	ex cult. BG HEID sub no. B-2011-0222. BG Osnabrück 95-0009-10-00.
41. Oreophytoneae	Oreophyton falcatum	MK637767	PRJEB38700		###	Ofal_118	ERR4210229	WAG 0143200	Herbarium Wageningen
42. Physarieae	Dithyrea californica	MK637700	PRJEB38700		###	Dcal_173	ERR4210230	MO 3666219	Missouri Botanical Gardens St. Louis	USA: Nevada, Clark County, Moapa Valley.
42. Physarieae	Dimorphocarpa wislizenii	MK637710	PRJEB38700		###	Dwis_035	ERR4210231	OSBU 14947	Herbarium Osnabrück University	USA: New Mexico, Dona Ana County, West Potrillo Mts.
42. Physarieae	Nerisyrenia camporum	MK637827	PRJEB38700		###	Ncam_034	ERR4235912	OSBU 9453	Herbarium Osnabrück University	USA: New Mexiko, Otero County, Dell City.
42. Physarieae	Paysonia grandiflora	MK637774	PRJEB38700		###	Pgra_120	ERR4210232	MO 3693083	Missouri Botanical Gardens St. Louis
42. Physarieae	Physaria pinetorum	MK637778	PRJEB38700		###	Ppine_069	ERR4210233	HEID 504595	Herbarium Heidelberg University	ex cult. BG HEID sub no. B-2006-0568. USA: Dragon Mts.
43. Schizopetaleae	Mathewsia auriculata	MK637746	PRJEB38700		###	Maur_033	ERR4210234	OSBU s.n. (Bra 927)	Herbarium Osnabrück University	Chile, de Atacama,Salar de Maricunga, La Cartodera.
43. Schizopetaleae	Schizopetalon walkeri	MK637809	PRJEB38700		###	Swal_068	ERR4210235	HEID 280249	Herbarium Heidelberg University	ex cult. BG HEID sub no. B-2011-0225-1.
44. Scoliaxoneae	Scoliaxon mexicanus	MK637801	PRJEB38700		###	Smex_197	ERR4210236	MO 6421664	Missouri Botanical Gardens St. Louis	Mexico: Nuevo León, Mpio. Galeana, Rayones, camino Rayones-Galeana.
45. Shehbazieae	Shehbazia tibetica	MK637829	PRJEB38700		###	Stib_196	ERR4210237	MO 04920201	Missouri Botanical Gardens St. Louis	China: Qinghai, Chindu Xian.
46. Sisymbrieae	Ochthodium aegyptiacum	MK637766	PRJEB38700		###	Oaeg_116	ERR4210238	B 100184623	Botanical Garden and Botanical Museum Berlin-Dahlem
46. Sisymbrieae	Pseudofortuynia leucoclada	MK637828	PRJEB38700		###	Pleu_086	ERR4210239	HEID 504181	Herbarium Heidelberg University	ex cult. BG HEID sub. no. B-2011-0292-1 Iran: Abadeh. BG Madrid Banco de Germoplasma Vegetal-UPM "César Gómez Campo": 11/341/3760/1.
46. Sisymbrieae	Sisymbrium aculeolatum	MK637787	PRJEB38700		###	Sacu_192	ERR4210240	MO 6140985	Missouri Botanical Gardens St. Louis	Iran: Khorasan, N Kashmar, between Tajrud and Kharv.
46. Sisymbrieae	Sisymbrium altissimum	MK637790	PRJEB38700		###	Salti_134	ERR4210241	HEID 402651	Herbarium Heidelberg University
46. Sisymbrieae	Sisymbrium officinale	MK637802	PRJEB38700		###	Soff_067	ERR4210242	HEID 500122	Herbarium Heidelberg University	ex cult. BG HEID sub no. B-2006-0691. Greece: Velestinion. BG Madrid Banco de Germoplasma Vegetal-UPM "César Gómez Campo": 06/341/91/1.
47. Smelowskieae	Smelowskia altaica	MK637789	PRJEB38700		###	Salt_027	ERR4210243	OSBU 23690	Herbarium Osnabrück University
47. Smelowskieae	Smelowskia annua	MK637791	PRJEB38700		###	Sann_026	ERR4210244	OSBU 16156	Herbarium Osnabrück University	Kasachstan: Tien-Schan, Terskei Alatoo, Ak-Schirak Mts.
47. Smelowskieae	Smelowskia calycina	MK637794	PRJEB38700		###	Scal_066	ERR4210245	HEID 504290	Herbarium Heidelberg University	ex cult. BG HEID sub no. B-2011-0226-3. BG Osnabrück 04-0357-10-00.
47. Smelowskieae	Smelowskia flavissima	MK637798	PRJEB38700		###	Sfla_025	ERR4210246	OSBU 14795	Herbarium Osnabrück University	Kasachstan: East Kazakhstan oblast, Tarbagatai range.
48. Stevenieae	Macropodium nivale	MK637752	PRJEB38700		###	Mniv_097	ERR4210247	HEID 504717	Herbarium Heidelberg University	Ex cult. BG HEID sub no. B-2009-0034. Russia: Altai, Ust-Koksinsky Raion, Cholsun mountain ridge.
48. Stevenieae	Stevenia cheiranthoides	MK637795	PRJEB38700		###	Sche_024	ERR4210248	OSBU 20669	Herbarium Osnabrück University	Mongolia: East Mongolia, Dornod Aymag, Sumber (=Khalkin-Gol) Sum, Hinggan mts.
49. Thelypodieae	Mostacillastrum orbignyanum	MK637753	PRJEB38700		###	Morb_156	ERR4210249	MO 6302881	Missouri Botanical Gardens St. Louis	Argentinia: Along Rte. 307 outside Santa Maria
49. Thelypodieae	Neuontobotrys berningeri	MK637826	PRJEB38700		###	Nber_160	ERR4235913	MO 6242990	Missouri Botanical Gardens St. Louis	Peru: Depto. Moquegua, General Sanchez Cerro, Omate to Moquegua.
49. Thelypodieae	Streptanthus cooperi	MK637796	PRJEB38700		###	Scoo_094	ERR4210250	HEID 504318	Herbarium Heidelberg University	ex cult. BG HEID sub no. B-2011-0262-2. USA: Desierto Mohave, California. BG Madrid Banco de Germoplasma Vegetal-UPM "César Gómez Campo": 11/341/1758/1.
49. Thelypodieae	Sarcodraba karraikensis	MK637799	PRJEB38700		###	Skar_169	ERR4210251	MO 6475347	Missouri Botanical Gardens St. Louis	Argentinia: Santa Cruz, Depto: Lago Buenos Aires.
49. Thelypodieae	Stanleya pinnata	MK637805	PRJEB38700		###	Spin_095	ERR4210252	HEID 504177	Herbarium Heidelberg University	ex cult. BG HEID sub no. B-2006-0693-1 USA: Californien, Joshua Tree. BG Madrid Banco de Germoplasma Vegetal-UPM "César Gómez Campo": 06/341/93/1.
49. Thelypodieae	Thelypodium laciniatum	MK637813	PRJEB38700		###	Tlac_195	ERR4210253	MO 6390021	Missouri Botanical Gardens St. Louis	USA: Idaho, Owyhee County, Wilson Creek Road.
49. Thelypodieae	Parodiodoxa chionophila	MK637771	PRJEB38700		###	Pchi_200	ERR4210254	CORD s.n.	Herbario del Museo Botanico Cordoba	Argentinia: La Rioja: Depto. Famatina, Bajando de la Mina La Mejicana, leg. G.E. Barboza *2566.
50. Thlaspideae	Alliaria petiolata	MK637660	PRJEB38700		###	Apet_135	ERR4210269	HEID 501622	Herbarium Heidelberg University	Germany: Baden-Württemberg, Neckar-Odenwald-Kreis, Neckargerach.
50. Thlaspideae	Pseudocamelina glaucophylla	MK637773	PRJEB38700		###	Pgla_093	ERR4210270	HEID 918058	Herbarium Heidelberg University	Iran: Teheran, beginning of kondor road, Chalus road.
50. Thlaspideae	Thlaspi arvense	MK637810	PRJEB38700		###	Tarv_092	ERR4210439	HEID 505362	Herbarium Heidelberg University	ex cult. BG HEID sub no. B-2006-0267. Norwegen: OP, Oulu, Myllytulli.
51. Turritideae	Turritis glabra	MK637811	PRJEB38700		###	Tgla_090	ERR4210271	HEID 916918	Herbarium Heidelberg University	ex cult. BG HEID sub no. B-2007-0415. Switzerland: Valais, Sembrancher (Martigny).
52. Yinshanieae	Yinshania acutangula	MK637817	PRJEB38700		###	Yacu_142	ERR4210272	HHBG s.n.	Hangzhou herbarium	China, Xinrongxiang, Luolongxian, Xizang, leg. Tan 88-3
52. Yinshanieae	Yinshania furcatopilosa	MK637818	PRJEB38700		###	Yfur_084	ERR4210273	HHBG s.n.	Hangzhou herbarium	China, Shenlongjia, Hubei, leg. Zhou 9107001
52. Yinshanieae	Yinshania henryi	MK637819	PRJEB38700		###	Yhen_141	ERR4210274	HHBG s.n.	Hangzhou herbarium	China, Shenlongjia, Hubei, leg. Zhou 9107003
remote genus	Arabis josieae	MK637654	PRJEB38700		###	Ajos_089	ERR4210275	HEID 809796	Herbarium Heidelberg University	ex cult. BG HEID sub no. B-2006-1041. Morocco: S-Marrakech, Tizi-n-Test mountainpass.
remote genus	Asperuginoides axillaris	MK637649	PRJEB38700		###	Aaxi_101	ERR4210276	B 100184641	Botanical Garden and Botanical Museum Berlin-Dahlem
genus yet unassigned	Atacama nivea	MK637821	PRJEB38700		###	Aniv_183	ERR4210277	MO 6489202	Missouri Botanical Gardens St. Louis	Chile: prov. Chanaral, Road el Salvador - Potrerillos.
genus yet unassigned	Chamira circaeoides	MK637678	PRJEB38700		###	Ccir_105	ERR4210278	NGS295	National Geographic Society	South Africa: Western Cape, Heerenlogementberg, West Coast; leg. P.J.D. Winter, 06.10.2013
genus yet unassigned	Delpinophytum patagonicum	MK637706	PRJEB38700		###	Dpat_201	ERR4210279	CORD s.n.	Herbario del Museo Botanico Cordoba	Argentinia: Santa Cruz, Dept,Magallanes, Entrada a Puerto San Julian.
genus yet unassigned	Dipoma iberideum	MK637702	PRJEB38700		###	Dibe_178	ERR4210280	MO 6089446	Missouri Botanical Gardens St. Louis	China: Yunnan Province, Zhongdian Xian: Haba Hue Shan, E side between Yugutu and Hei Hai lake.
remote genus	Fourraea alpina	MK637717	PRJEB38700		###	Falp_088	ERR4210281	HEID 505558	Herbarium Heidelberg University	ex cult. BG Heid sub no. B-2009-0369. France: SW-Alps, Les Fréaux. BG Grenoble: 05/140/445/1.
remote genus	Hemilophia sessilifolia	MK637730	PRJEB38700		###	Hses_111	ERR4210282	MO 5709468	Missouri Botanical Gardens St. Louis
remote genus	Idahoa scapigera	MK637735	PRJEB38700		###	Isca_109	ERR4210283	GH 5712	Gray herbarium Harvard University
genus yet unassigned	Menonvillea linearis	MK637749	PRJEB38700		###	Mlin_153	ERR4210284	MO 6211238	Missouri Botanical Gardens St. Louis	Chile: Valparaiso, Quebrada Loma Larga.
genus yet unassigned	Menonvillea linearis	MK637768	PRJEB38700			Ogra_117	ERR4210285	MO 05096388	Missouri Botanical Gardens St. Louis
genus yet unassigned	Menonvillea spathulata	MK637760	PRJEB38700		###	Mspa_154	ERR4210286	MO 4029421	Missouri Botanical Gardens St. Louis	Chile: Parque Nacional El Morado Cordillera de los Andes, frente a Santiago.
genus yet unassigned	Pseudoarabidopsis toxophylla	MK637781	PRJEB38700		###	Ptox_044	ERR4210287	OSBU 24600	Herbarium Osnabrück University
genus yet unassigned	Pseudoturritis turrita	MK637782	PRJEB38700		###	Ptur_096	ERR4210288	HEID 500507	Herbarium Heidelberg University	ex cult. BG HEID sub no. B-2006-0562. Italien: Aquila, Paganica.
remote genus	Schrenkiella parvula	NC_028726.1	PRJNA306303	https://www.ncbi.nlm.nih.gov/nuccore/NC_028726.1
remote genus	Subularia aquatica	MK637792	PRJEB38700		###	Saqu_031	ERR4210289	OSBU 7799	Herbarium Osnabrück University
Outgroup: Akaniaceae	Akania lucens	MK637656	PRJEB38700			Aluc_199	ERR4210290	Kew 38668	Herbarium Kew Gardens London
Outgroup: Cleomaceae	Cleome lutea	MK637687	PRJEB38700		###	Clut_032	ERR4210291	OSBU 4496	Herbarium Osnabrück University
Outgroup: Capparaceae	Capparis ovata	MK637690	PRJEB38700			Cova_023	ERR4210292	OSBU 1999	Herbarium Osnabrück University
Outgroup: Capparaceae	Crateva tapia (Capparaceae)	MK637696	PRJEB38700			Ctap_121	ERR4210293	GZU 322686	Herbarium University of Graz
Outgroup: Tropaeolaceae	Tropaeolum majus	MK637814	PRJEB38700			Tmaj_098	ERR4210294	HEID 810267	Herbarium Heidelberg University	ex cult. BG HEID
Outgroup: Caricaceae	Carica papaya	EU431223		https://www.ncbi.nlm.nih.gov/nuccore/EU431223
Outgroup: Malvaceae	Gossypium hirsutum	HQ901196		https://www.ncbi.nlm.nih.gov/nuccore/HQ901196
Outgroup: Malvaceae	Theobroma cacao	HQ336404		https://www.ncbi.nlm.nih.gov/nuccore/HQ336404
Outgroup: Meliaceae	Azadirachta indica	KF986530		https://www.ncbi.nlm.nih.gov/nuccore/KF986530
Outgroup: Rutaceae	Citrus sinensis	DQ864733		https://www.ncbi.nlm.nih.gov/nuccore/DQ864733
Outgroup: Anacardiaceae	Mangifera indica	EF205595		https://www.ncbi.nlm.nih.gov/nuccore/EF205595
Outgroup: Aceraceae	Acer buergerianum subsp. ningpoense	KF753631		https://www.ncbi.nlm.nih.gov/nuccore/KF753631
Outgroup: Myrtaceae	Corymbia gummifera	KC180800		https://www.ncbi.nlm.nih.gov/nuccore/KC180800
Outgroup: Myrtaceae	Eucalyptus grandis	HM347959		https://www.ncbi.nlm.nih.gov/nuccore/HM347959
Outgroup: Myrtaceae	Stockwellia quadrifida	KC180807		https://www.ncbi.nlm.nih.gov/nuccore/KC180807
Outgroup: Myrtaceae	Syzygium cumini	GQ870669		https://www.ncbi.nlm.nih.gov/nuccore/GQ870669
Outgroup: Onagraceae	Oenothera biennis	EU262889		https://www.ncbi.nlm.nih.gov/nuccore/EU262889
Outgroup: Geranicaeae	Erodium carvifolium	HQ713469		https://www.ncbi.nlm.nih.gov/nuccore/HQ713469
Outgroup: Geraniaceae	California macrophylla	JQ031013		https://www.ncbi.nlm.nih.gov/nuccore/JQ031013
Outgroup: Geraniaceae	Geranium palmatum	HM125537		https://www.ncbi.nlm.nih.gov/nuccore/HM125537
Outgroup: Geraniaceae	Pelargonium alternans	KF240617		https://www.ncbi.nlm.nih.gov/nuccore/KF240617
Outgroup: Vivianaceae	Viviania marifolia	KF240615		https://www.ncbi.nlm.nih.gov/nuccore/KF240615
Outgroup: Rosaceae	Malus domestica	MK434916		https://www.ncbi.nlm.nih.gov/nuccore/MK434916
Outgroup: Rosaceae	Pyrus pyrifolia	AP012207		https://www.ncbi.nlm.nih.gov/nuccore/AP012207
Outgroup: Rosaceae	Prinsepia utilis	KC571835		https://www.ncbi.nlm.nih.gov/nuccore/KC571835
Outgroup: Rosaceae	Prunus persica	HQ336405		https://www.ncbi.nlm.nih.gov/nuccore/HQ336405
Outgroup: Rosaceae	Fragaria vesca subsp. vesca	JF345175		https://www.ncbi.nlm.nih.gov/nuccore/JF345175
Outgroup: Rosaceae	Potentilla micrantha	HG931056		https://www.ncbi.nlm.nih.gov/nuccore/HG931056
Outgroup: Rosaceae	Rosa odorata var. Gigantea	KF753637		https://www.ncbi.nlm.nih.gov/nuccore/KF753637
Outgroup: Moraceae	Morus indica	DQ226511		https://www.ncbi.nlm.nih.gov/nuccore/DQ226511
Outgroup: Fagaceae	Castanopsis echinocarpa	KJ001129		https://www.ncbi.nlm.nih.gov/nuccore/KJ001129
Outgroup: Fagaceae	Castanea mollissima	HQ336406		https://www.ncbi.nlm.nih.gov/nuccore/HQ336406
Outgroup: Fagaceae	Quercus rubra	JX970937		https://www.ncbi.nlm.nih.gov/nuccore/JX970937
Outgroup: Cucurbitaceae	Cucumis sativus	DQ119058		https://www.ncbi.nlm.nih.gov/nuccore/DQ119058
Outgroup: Fabaceae	Pisum sativum	HM029370		https://www.ncbi.nlm.nih.gov/nuccore/HM029370
Outgroup: Fabaceae	Vicia faba	KF042344		https://www.ncbi.nlm.nih.gov/nuccore/KF042344
Outgroup: Fabaceae	Trifolium meduseum	KJ476730		https://www.ncbi.nlm.nih.gov/nuccore/KJ476730
Outgroup: Fabaceae	Medicago truncatula	KF241982		https://www.ncbi.nlm.nih.gov/nuccore/KF241982
Outgroup: Fabaceae	Cicer arietinum	EU835853		https://www.ncbi.nlm.nih.gov/nuccore/EU835853
Outgroup: Fabaceae	Lotus japonicus	AP002983		https://www.ncbi.nlm.nih.gov/nuccore/AP002983
Outgroup: Fabaceae	Phaseolus vulgaris	EU196765		https://www.ncbi.nlm.nih.gov/nuccore/EU196765
Outgroup: Fabaceae	Glycine max	DQ317523		https://www.ncbi.nlm.nih.gov/nuccore/DQ317523
Outgroup: Fabaceae	Millettia pinnata	NC_016708		https://www.ncbi.nlm.nih.gov/nuccore/NC_016708
Outgroup: Fabaceae	Lupinus luteus	KC695666		https://www.ncbi.nlm.nih.gov/nuccore/KC695666
Outgroup: Fabaceae	Cercis canadensis	NC_024057		https://www.ncbi.nlm.nih.gov/nuccore/NC_024057
Outgroup: Euphorbiaceae	Hevea brasiliensis	HQ285842		https://www.ncbi.nlm.nih.gov/nuccore/HQ285842
Outgroup: Euphorbiaceae	Manihot esculenta	EU117376		https://www.ncbi.nlm.nih.gov/nuccore/EU117376
Outgroup: Euphorbiaceae	Ricinus communis	JF937588		https://www.ncbi.nlm.nih.gov/nuccore/JF937588
Outgroup: Apocynaceae	Hirtella physophora	KJ414485		https://www.ncbi.nlm.nih.gov/nuccore/KJ414485
Outgroup: Chrysobalanaceae	Parinari campestris	KJ414486		https://www.ncbi.nlm.nih.gov/nuccore/KJ414486
Outgroup: Salicaceae	Populus trichocarpa	EF489041		https://www.ncbi.nlm.nih.gov/nuccore/EF489041
Outgroup: Salicaceae	Salix interior	KJ742926		https://www.ncbi.nlm.nih.gov/nuccore/KJ742926
Outgroup: Vitaceae	Vitis vinifera	NC_007957		https://www.ncbi.nlm.nih.gov/nuccore/NC_007957
Outgroup: Cleomaceae	Cleome violacea	doi:10.5061/dryad.kc5b8		https://doi.org/10.5061/dryad.kc5b8
Outgroup: Capparaceae	Capparis spinosa	doi:10.5061/dryad.kc5b8		https://doi.org/10.5061/dryad.kc5b8
Outgroup: Tovariaceae	Tovaria pendula	doi:10.5061/dryad.kc5b8		https://doi.org/10.5061/dryad.kc5b8
Outgroup: Gyrostemnonaceae	Gyrostemnon racemiger	PRJNA283303		https://www.ncbi.nlm.nih.gov/bioproject/PRJNA283303
Outgroup: Resedaceae	Reseda odorata	doi:10.5061/dryad.kc5b8		https://doi.org/10.5061/dryad.kc5b8
Outgroup: Pentadiplandraceae	Pentadiplandra brazzeana	doi:10.5061/dryad.kc5b8		https://doi.org/10.5061/dryad.kc5b8
Outgroup: Salvadoraceae	Salvadora sp	doi:10.5061/dryad.kc5b8		https://doi.org/10.5061/dryad.kc5b8
Outgroup: Bataceae	Batis maritima	doi:10.5061/dryad.kc5b8		https://doi.org/10.5061/dryad.kc5b8
Outgroup: Koeberliniaceae	Koeberlina spinosa	doi:10.5061/dryad.kc5b8		https://doi.org/10.5061/dryad.kc5b8
Outgroup: Limnanthaceae	Limnanthes douglasii	doi:10.5061/dryad.kc5b8		https://doi.org/10.5061/dryad.kc5b8
Outgroup: Setchellanthaceae	Setchellanthus caeruleus	doi:10.5061/dryad.kc5b8		https://doi.org/10.5061/dryad.kc5b8
Outgroup: Moringaceae	Moringa oleifera	doi:10.5061/dryad.kc5b8		https://doi.org/10.5061/dryad.kc5b8
Outgroup: Tropaeolaceae	Tropaeolum peregrinum	doi:10.5061/dryad.kc5b8		https://doi.org/10.5061/dryad.kc5b8
	Brassicaceae: 153 genera, 52 tribes
	Total: 316 samples
