# Supplementary material for: Nested whole-genome duplications coincide with diversification and high morphological disparity in Brassicaceae
Source: Nat Commun. 2020 Jul 30;11:3795. doi: 10.1038/s41467-020-17605-7 (PMC7393125; doi:10.1038/s41467-020-17605-7)
Supplement: Supplementary file 6 — Source Data [file 41467_2020_17605_MOESM6_ESM.zip]

Archive with 6 entries (6 files):
- Source data/SourceData.xlsx
- Source data/SourceData_Fig1_SupplFig2.tre
- Source data/SourceData_Fig3b_SupplFig11_SupplFig12.tre
- Source data/SourceData_SupplFig1.tre
- Source data/SourceData_SupplFig14.tre
- Source data/SourceData_SupplFig3.tre
