# Supplementary material for: Nested whole-genome duplications coincide with diversification and high morphological disparity in Brassicaceae
Source: Nat Commun. 2020 Jul 30;11:3795. doi: 10.1038/s41467-020-17605-7 (PMC7393125; doi:10.1038/s41467-020-17605-7)
Supplement: Supplementary file 6 — Source Data [file 41467_2020_17605_MOESM6_ESM.zip › Source data/SourceData.xlsx]

## Sheet: Source Data for Fig. 2a
	lineage1	lineage2	lineage3	lin1vslin2	lin1vslin3	lin2vslin3
A_01_1	0.941176	0.884615	1	0.0565611	0.0588235	0.115385
A_01_2	0.882353	0.923077	0.857143	0.040724	0.0252101	0.0659341
D_06_1	0.941176	0.846154	0.857143	0.0950226	0.0840336	0.010989
D_06_2	0.882353	0.923077	0.857143	0.040724	0.0252101	0.0659341
F_37_1	1	1	1	0	0	0
F_37_2	0.647059	0.692308	0.714286	0.0452489	0.0672269	0.021978
F_24_1	0.882353	0.615385	0.857143	0.266968	0.0252101	0.241758
F_24_2	0.823529	0.923077	0.714286	0.0995475	0.109244	0.208791
F_34_1	0.764706	0.461538	0.571429	0.303167	0.193277	0.10989
F_34_2	1	1	1	0	0	0
D_08_1	1	1	1	0	0	0
D_08_2	0.588235	0.461538	0.428571	0.126697	0.159664	0.032967
F_29_1	0.411765	0.576923	0.428571	0.165158	0.0168067	0.148352
F_29_2	1	0.923077	1	0.0769231	0	0.0769231
F_36_1	0.705882	0.5	0.142857	0.205882	0.563025	0.357143
F_36_2	0.941176	0.923077	1	0.0180995	0.0588235	0.0769231
F_33_1	0.882353	0.692308	0.857143	0.190045	0.0252101	0.164835
F_33_2	0.823529	0.692308	0.142857	0.131222	0.680672	0.549451
F_33_3	0.647059	0.846154	0.571429	0.199095	0.0756303	0.274725
E_15_1	0.941176	0.961538	1	0.020362	0.0588235	0.0384615
E_15_2	0.882353	0.923077	0.714286	0.040724	0.168067	0.208791
E_15_3	0.294118	0.346154	0.428571	0.0520362	0.134454	0.0824176
F_32_1	0.294118	0.769231	0.571429	0.475113	0.277311	0.197802
F_32_2	0.764706	0.769231	0.857143	0.00452489	0.092437	0.0879121
F_32_3	0.705882	0.730769	0.857143	0.0248869	0.151261	0.126374
F_32_4	0.941176	0.653846	0.714286	0.28733	0.226891	0.0604396
F_31_1	0.235294	0.5	0.571429	0.264706	0.336134	0.0714286
F_31_2	1	0.884615	1	0.115385	0	0.115385
D_09_1	0.588235	0.461538	0.428571	0.126697	0.159664	0.032967
D_09_2	0.764706	0.807692	1	0.0429864	0.235294	0.192308
D_09_3	0.764706	0.807692	1	0.0429864	0.235294	0.192308
D_09_4	0.647059	0.538462	0.142857	0.108597	0.504202	0.395604
F_28_1	0.235294	0.423077	0.142857	0.187783	0.092437	0.28022
F_28_2	1	1	1	0	0	0
F_25_1	0.647059	0.615385	0.142857	0.0316742	0.504202	0.472527
F_25_2	0.882353	0.653846	0.714286	0.228507	0.168067	0.0604396
F_25_3	0.882353	0.769231	1	0.113122	0.117647	0.230769
F_25_4	0.470588	0.461538	0.714286	0.00904977	0.243697	0.252747
B_04_1	0.588235	0.807692	0.571429	0.219457	0.0168067	0.236264
B_04_2	0.882353	0.846154	1	0.0361991	0.117647	0.153846
B_04_3	0.588235	0.192308	0.142857	0.395928	0.445378	0.0494505
B_04_4	0.823529	0.346154	0.571429	0.477376	0.252101	0.225275
E_18_1	0.941176	0.884615	0.857143	0.0565611	0.0840336	0.0274725
E_18_2	0.764706	0.884615	0.571429	0.11991	0.193277	0.313187
E_18_3	0.529412	0.692308	0.142857	0.162896	0.386555	0.549451
E_18_4	0.117647	0.0769231	0	0.040724	0.117647	0.0769231
E_12_1	0.352941	0.576923	0.428571	0.223982	0.0756303	0.148352
E_12_2	1	1	1	0	0	0
E_12_3	0.235294	0.307692	0.285714	0.0723982	0.0504202	0.021978
D_07_1	0.470588	0.692308	0.428571	0.221719	0.0420168	0.263736
D_07_2	0.941176	0.884615	0.857143	0.0565611	0.0840336	0.0274725
D_07_3	0.882353	0.615385	1	0.266968	0.117647	0.384615
D_07_4	0.705882	0.461538	0.857143	0.244344	0.151261	0.395604
D_07_5	0.117647	0.0769231	0	0.040724	0.117647	0.0769231
E_22_1	1	1	1	0	0	0
E_22_2	0.0588235	0.0769231	0.428571	0.0180995	0.369748	0.351648
F_26_1	0.176471	0.384615	0.571429	0.208145	0.394958	0.186813
F_26_2	0.941176	0.846154	0.857143	0.0950226	0.0840336	0.010989
F_26_3	0.588235	0.5	0.142857	0.0882353	0.445378	0.357143
E_19_1	1	1	1	0	0	0
E_19_2	0.0588235	0.192308	0.142857	0.133484	0.0840336	0.0494505
F_30_1	0.941176	0.961538	0.428571	0.020362	0.512605	0.532967
F_30_2	0.411765	0.576923	0.571429	0.165158	0.159664	0.00549451
F_30_3	0.117647	0.269231	0.857143	0.151584	0.739496	0.587912
C_05_1	0.0588235	0.153846	0	0.0950226	0.0588235	0.153846
C_05_2	1	1	1	0	0	0
E_23_1	1	1	1	0	0	0
E_23_2	0	0.230769	0	0.230769	0	0.230769
D_10_1	0.588235	0.461538	0.428571	0.126697	0.159664	0.032967
D_10_2	0.941176	1	0.857143	0.0588235	0.0840336	0.142857
D_10_3	0.764706	0.615385	1	0.149321	0.235294	0.384615
D_10_4	0.588235	0.346154	0.714286	0.242081	0.12605	0.368132
D_10_5	0.117647	0.0769231	0	0.040724	0.117647	0.0769231
B_03_1	1	1	0.857143	0	0.142857	0.142857
B_03_2	0	0	0.714286	0	0.714286	0.714286
E_14_1	1	0.961538	0.857143	0.0384615	0.142857	0.104396
E_14_2	0.705882	0.615385	0.714286	0.0904977	0.00840336	0.0989011
E_14_3	0.941176	0.730769	0.857143	0.210407	0.0840336	0.126374
E_14_4	0.176471	0.0384615	0.428571	0.138009	0.252101	0.39011
E_14_5	0	0.115385	0.142857	0.115385	0.142857	0.0274725
F_27_1	1	0.846154	0.857143	0.153846	0.142857	0.010989
F_27_2	0.235294	0.538462	0.714286	0.303167	0.478992	0.175824
F_27_3	0.117647	0.269231	0.428571	0.151584	0.310924	0.159341
E_16_1	0.941176	1	0.857143	0.0588235	0.0840336	0.142857
E_16_2	0.470588	0.538462	0.714286	0.0678733	0.243697	0.175824
E_16_3	0	0.115385	0	0.115385	0	0.115385
D_11_1	0	0.0384615	0	0.0384615	0	0.0384615
D_11_2	1	1	1	0	0	0
A_02_1	1	1	1	0	0	0
A_02_2	0.294118	0.576923	0.285714	0.282805	0.00840336	0.291209
A_02_3	0.0588235	0.0769231	0	0.0180995	0.0588235	0.0769231
E_21_1	1	1	1	0	0	0
E_21_2	0.176471	0.269231	0.285714	0.0927602	0.109244	0.0164835
E_21_3	0.176471	0.0769231	0.142857	0.0995475	0.0336134	0.0659341
E_13_1	0.294118	0.153846	0.142857	0.140271	0.151261	0.010989
E_13_2	1	1	1	0	0	0
E_13_3	0.588235	0.384615	0.142857	0.20362	0.445378	0.241758
E_13_4	0.294118	0.153846	0.142857	0.140271	0.151261	0.010989
F_35_1	0.941176	0.692308	0.857143	0.248869	0.0840336	0.164835
F_35_2	0.882353	0.846154	0.571429	0.0361991	0.310924	0.274725
F_35_3	0	0.0769231	0	0.0769231	0	0.0769231
F_35_4	0.0588235	0.153846	0.142857	0.0950226	0.0840336	0.010989
F_35_5	0.0588235	0	0	0.0588235	0.0588235	0
E_20_1	1	1	1	0	0	0
E_20_2	0.176471	0.115385	0	0.061086	0.176471	0.115385
E_20_3	0.117647	0	0	0.117647	0.117647	0
E_20_4	0	0.0384615	0	0.0384615	0	0.0384615
E_17_1	1	1	1	0	0	0
E_17_2	0.0588235	0.0769231	0	0.0180995	0.0588235	0.0769231
E_17_3	0	0.0769231	0	0.0769231	0	0.0769231
E_17_4	0.117647	0	0	0.117647	0.117647	0

## Sheet: Source Data for Fig. 2b
	A_01	A_02	B_03	B_04	C_05	D_06	D_07	D_08	D_09	D_10	D_11	E_12	E_13	E_14	E_15	E_16	E_17	E_18	E_19	E_20	E_21	E_22	E_23	F_24	F_25	F_26	F_27	F_28	F_29	F_30	F_31	F_32	F_33	F_34	F_35	F_36	F_37	mean
AETH	1	0.666667	0.5	0.25	1	0.5	0.2	0.5	0.75	0.2	0.5	0.333333	0.25	0.6	0.333333	0.333333	0.25	0.75	0.5	0.25	0.666667	1	0.5	0.5	0.25	0.333333	0.666667	0.5	1	0.333333	0.5	0.5	0.666667	0.5	0.4	1	1	0.54009
ALYP	1	0.333333	0.5	0.75	0.5	1	0.4	1	0.5	0.4	0.5	0.333333	0.75	0.4	0.666667	0.333333	0.25	0.5	0.5	0.25	0.333333	0.5	0.5	1	0.5	0.333333	0.333333	0.5	1	0.333333	0.5	0.75	0.666667	0.5	0.4	1	1	0.568018
ALYS	1	0.666667	0.5	0.75	1	1	0.6	1	0.75	0.4	0.5	0.666667	0.75	0.6	0.666667	1	0.25	0.75	0.5	0.25	0.666667	0.5	0.5	0.5	0.5	1	0.666667	1	1	1	1	0.75	0.666667	1	0.4	1	1	0.722973
ANAS	1	0.666667	0.5	0.75	1	1	0.6	1	0.75	0.6	0.5	1	0.5	0.6	1	0.666667	0.25	0.75	0.5	0.25	0.333333	0.5	1	1	1	0.666667	0.666667	0.5	0.5	1	1	1	1	1	0.4	1	1	0.741892
ANCH	1	0.666667	1	0.5	0.5	1	0.8	1	0.75	0.8	0.5	0.666667	0.25	0.8	1	0.333333	0.25	0.5	0.5	0.25	0.333333	1	0.5	1	0.75	0.666667	1	0.5	0.5	0.666667	1	1	0.333333	1	0.4	0.5	1	0.681532
APHR	1	0.333333	0.5	0.75	0.5	1	0.4	1	0.75	0.6	0.5	0.666667	0.25	0.6	0.666667	0.333333	0.25	0.75	0.5	0.25	0.333333	0.5	0.5	1	0.5	0.333333	0.333333	1	1	0.333333	0.5	1	1	0.5	0.2	0.5	1	0.598198
ARAB	1	0.666667	0.5	1	0.5	1	0.6	1	1	0.4	1	1	1	0.6	1	1	0.25	0.75	0.5	0.5	0.666667	0.5	0.5	1	0.75	0.666667	0.666667	1	1	0.666667	0.5	1	1	1	0.4	1	1	0.772523
ASTE	1	0.666667	0.5	0.25	0.5	0.5	0.2	0.5	0.25	0.2	0.5	0.333333	0.25	0.2	0.333333	0.333333	0.25	0.5	0.5	0.25	0.333333	0.5	0.5	0.5	0.5	0.333333	0.333333	1	0.5	0.333333	0.5	0.5	0.333333	0.5	0.2	0.5	0.5	0.429279
BISC	1	0.666667	0.5	0.5	0.5	1	1	1	1	1	0.5	1	0.25	0.6	1	0.666667	0.25	0.75	0.5	0.25	0.666667	0.5	0.5	1	0.5	0.666667	1	1	0.5	1	1	0.75	1	1	0.2	0.5	1	0.722072
BOEC	1	0.333333	0.5	1	0.5	1	0.8	1	1	0.8	0.5	0.333333	0.5	0.6	1	0.333333	0.25	0.5	0.5	0.25	0.333333	0.5	0.5	1	0.75	0.333333	0.666667	1	0.5	0.333333	0.5	0.75	1	1	0.4	0.5	1	0.642342
BRAS	1	0.666667	0.5	0.5	1	1	0.8	1	1	0.8	0.5	1	1	0.6	1	0.666667	0.25	1	0.5	0.25	0.666667	1	0.5	1	1	0.666667	1	1	1	1	1	1	1	1	0.8	1	1	0.828829
BUNI	1	0.333333	0.5	0.5	0.5	0.5	0.6	0.5	0.5	0.6	0.5	0.333333	0.25	0.2	0.333333	0.666667	0.25	0.25	0.5	0.25	0.333333	0.5	0.5	0.5	0.5	0.333333	0.333333	0.5	1	0.333333	1	0.5	0.333333	0.5	0.2	0.5	0.5	0.471171
CALE	0.5	0.333333	0.5	0.5	0.5	1	0.6	0.5	0.5	0.4	0.5	0.333333	0.25	0.4	1	0.333333	0.25	0.75	0.5	0.25	0.333333	0.5	1	1	0.5	0.333333	0.666667	0.5	1	0.333333	0.5	0.5	0.666667	0.5	0.6	0.5	1	0.54955
CAME	1	0.333333	0.5	1	0.5	1	0.6	0.5	0.75	0.4	0.5	0.333333	0.75	0.6	0.666667	0.666667	0.25	0.75	0.5	0.25	0.666667	0.5	0.5	1	0.75	0.666667	0.666667	0.5	0.5	0.333333	0.5	1	1	1	0.4	1	1	0.644144
CARD	1	0.333333	0.5	0.75	0.5	1	1	1	1	1	0.5	1	1	0.6	0.666667	0.666667	0.5	0.75	0.5	0.75	0.666667	0.5	0.5	1	1	1	0.666667	1	1	0.666667	1	1	1	1	0.6	1	1	0.80045
CHOR	1	0.333333	1	0.5	0.5	1	0.8	1	0.75	0.8	0.5	0.666667	0.25	0.8	1	0.666667	0.25	0.25	0.5	0.25	0.333333	0.5	0.5	1	0.75	0.666667	1	0.5	0.5	0.666667	0.5	1	0.666667	1	0.2	0.5	1	0.651351
COCH	1	0.333333	0.5	0.25	0.5	1	0.2	1	1	0.4	0.5	1	0.25	0.6	0.666667	0.666667	0.25	0.5	0.5	0.25	0.333333	0.5	1	0.5	0.5	0.333333	0.333333	0.5	1	0.333333	1	1	1	0.5	0.4	1	0.5	0.597297
COLU	1	0.666667	0.5	0.25	0.5	1	0.4	0.5	0.5	0.2	0.5	0.333333	0.25	0.4	0.666667	0.333333	0.25	0.5	0.5	0.25	0.333333	0.5	1	1	0.75	0.666667	0.666667	0.5	1	0.666667	1	1	1	0.5	0.4	1	1	0.607658
CONR	0.5	0.333333	0.5	0.25	0.5	0.5	0.4	0.5	0.25	0.2	0.5	0.333333	0.25	0.6	0.666667	0.666667	0.25	0.5	0.5	0.25	0.333333	0.5	0.5	0.5	0.75	0.333333	0.333333	0.5	0.5	0.666667	0.5	0.5	0.333333	0.5	0.2	1	0.5	0.456757
CREM	1	1	0.5	0.75	0.5	1	0.6	0.5	0.5	0.4	0.5	0.333333	0.25	0.4	0.666667	0.333333	0.25	0.25	0.5	0.25	0.333333	0.5	0.5	0.5	0.25	0.333333	0.333333	1	1	0.666667	1	0.25	0.333333	0.5	0.4	0.5	0.5	0.523874
CRUC	1	0.333333	0.5	0.5	0.5	1	0.4	1	0.75	0.6	0.5	0.666667	0.5	0.4	0.666667	0.333333	0.25	0.25	0.5	0.25	0.333333	0.5	0.5	1	0.75	0.666667	0.333333	0.5	0.5	0.333333	0.5	0.5	1	0.5	0.4	1	0.5	0.55991
DESC	1	0.666667	0.5	1	0.5	1	0.8	1	0.75	0.8	0.5	0.666667	0.75	0.6	0.666667	0.333333	0.25	1	0.5	0.5	0.666667	0.5	0.5	1	0.5	0.666667	0.333333	0.5	1	0.333333	0.5	0.75	1	0.5	0.4	1	0.5	0.66036
DONT	1	0.333333	1	0.5	0.5	1	0.6	0.5	0.5	0.4	0.5	0.333333	0.25	0.4	0.666667	0.666667	0.25	0.5	0.5	0.25	0.666667	1	0.5	0.5	0.5	0.333333	0.333333	0.5	0.5	0.666667	0.5	0.75	0.333333	1	0.4	0.5	1	0.557658
ERYS	1	0.666667	0.5	0.25	0.5	1	0.8	1	1	0.6	0.5	0.666667	0.25	0.8	0.666667	0.666667	0.25	0.25	1	0.25	0.333333	0.5	0.5	1	1	0.666667	0.333333	1	0.5	0.666667	0.5	0.5	0.666667	1	0.4	1	0.5	0.64009
EUCL	1	0.666667	0.5	1	0.5	1	0.8	1	0.75	0.8	0.5	1	1	0.8	1	0.666667	0.25	0.75	1	0.25	1	1	0.5	1	1	1	1	1	1	1	1	1	1	1	0.4	1	1	0.841441
EUDE	0.5	0.333333	0.5	0.75	0.5	1	0.4	1	0.75	0.4	0.5	1	0.5	0.4	1	0.333333	0.25	0.5	1	0.5	0.333333	0.5	0.5	1	0.75	0.666667	0.666667	1	1	0.666667	0.5	1	1	0.5	0.2	0.5	1	0.645946
EUTR	1	0.333333	0.5	0.5	0.5	1	0.6	1	1	0.6	0.5	1	0.25	0.8	0.666667	0.666667	0.25	0.75	1	0.25	0.666667	0.5	0.5	1	1	0.666667	0.333333	1	1	0.666667	0.5	1	1	1	0.4	1	1	0.713514
HALI	1	0.333333	0.5	0.75	0.5	1	0.8	0.5	0.75	0.6	0.5	0.666667	1	0.4	0.666667	0.333333	0.25	0.75	0.5	0.25	0.333333	0.5	0.5	1	0.75	0.666667	0.333333	0.5	1	0.666667	0.5	0.75	1	1	0.4	1	1	0.647297
HELI	1	1	0.5	0.5	0.5	1	0.8	0.5	0.5	0.6	0.5	0.333333	0.25	0.8	0.666667	0.333333	0.25	0.75	0.5	0.25	1	0.5	0.5	1	0.75	0.666667	1	0.5	1	0.333333	0.5	1	1	1	0.2	1	1	0.661712
HESP	1	0.333333	1	0.75	0.5	1	0.4	0.5	0.75	0.4	0.5	0.666667	0.25	0.8	0.666667	0.333333	0.25	0.25	0.5	0.25	0.333333	0.5	0.5	1	0.75	0.333333	0.666667	0.5	1	0.666667	1	0.75	0.666667	0.5	0.4	0.5	1	0.599099
HILL	1	0.333333	0.5	0.5	0.5	0.5	0.4	0.5	0.25	0.4	0.5	0.666667	0.25	0.4	0.666667	0.333333	0.25	0.25	0.5	0.25	0.333333	0.5	0.5	0.5	0.5	0.333333	0.333333	0.5	0.5	0.333333	0.5	1	0.666667	0.5	0.4	0.5	1	0.482432
IBER	1	0.666667	0.5	0.5	0.5	1	0.6	1	0.75	0.8	0.5	0.333333	0.5	0.4	0.666667	0.666667	0.25	0.75	0.5	0.5	0.666667	0.5	1	0.5	0.25	0.333333	0.333333	0.5	0.5	0.666667	0.5	0.5	0.666667	1	0.2	1	0.5	0.594595
ISAT	1	0.333333	0.5	0.5	0.5	1	0.6	0.5	0.25	0.4	0.5	0.333333	0.5	0.2	0.666667	0.666667	0.25	0.75	0.5	0.25	0.333333	0.5	0.5	1	0.75	0.666667	0.333333	0.5	0.5	0.666667	1	0.25	0.333333	1	0.4	0.5	1	0.552252
KERN	0.5	0.333333	0.5	0.25	0.5	0.5	0.4	0.5	0.75	0.4	0.5	0.666667	0.25	0.4	0.333333	0.333333	0.25	0.5	0.5	0.25	0.333333	0.5	0.5	0.5	0.5	0.333333	0.333333	0.5	0.5	0.333333	0.5	0.75	0.666667	1	0.4	0.5	0.5	0.466667
LEPI	1	1	0.5	0.5	1	1	0.8	1	1	0.8	0.5	0.666667	1	0.6	1	0.666667	0.25	0.75	0.5	0.75	0.666667	0.5	0.5	0.5	0.75	1	1	0.5	0.5	0.666667	1	0.5	0.333333	1	0.6	1	1	0.737838
MALC	0.5	0.333333	0.5	0.25	0.5	1	0.4	0.5	0.5	0.4	0.5	0.333333	0.25	0.4	0.333333	0.333333	0.25	0.25	0.5	0.25	0.333333	0.5	0.5	0.5	0.5	0.333333	0.333333	0.5	0.5	0.333333	0.5	0.25	0.333333	1	0.2	0.5	0.5	0.42973
MEGA	1	0.333333	0.5	0.5	1	1	0.4	0.5	0.75	0.6	0.5	0.333333	0.75	0.6	1	0.333333	0.5	0.75	1	0.5	0.333333	0.5	0.5	0.5	0.25	1	0.666667	0.5	0.5	0.333333	0.5	0.25	0.333333	0.5	0.4	0.5	1	0.578829
MICR	1	0.666667	0.5	1	0.5	1	0.8	1	0.75	0.8	0.5	0.666667	0.75	0.8	1	0.666667	0.75	0.75	0.5	0.25	0.666667	1	0.5	1	1	0.333333	0.333333	0.5	1	0.666667	1	0.75	1	1	0.4	1	1	0.751351
NOTO	0.5	0.333333	0.5	0.5	0.5	0.5	0.2	1	0.5	0.4	0.5	0.333333	0.25	0.2	0.666667	0.333333	0.25	0.5	0.5	0.25	0.333333	0.5	0.5	0.5	0.25	0.333333	0.333333	0.5	0.5	0.333333	0.5	0.25	0.333333	0.5	0.2	0.5	0.5	0.421171
OREO	0.5	0.333333	0.5	1	0.5	0.5	0.6	1	0.5	0.8	0.5	0.666667	0.25	0.4	0.666667	0.666667	0.25	0.5	0.5	0.25	0.333333	0.5	0.5	0.5	0.5	0.333333	0.333333	0.5	0.5	0.333333	0.5	0.25	0.666667	1	0.2	0.5	0.5	0.509009
PHYS	1	0.666667	0.5	1	0.5	1	0.8	0.5	0.75	0.6	0.5	0.333333	0.25	0.8	1	0.666667	0.25	1	0.5	0.25	0.333333	0.5	0.5	1	0.75	0.666667	0.666667	0.5	1	1	1	1	1	1	0.4	1	1	0.707658
SCHI	1	0.666667	0.5	0.5	0.5	1	0.8	0.5	0.75	0.6	0.5	0.666667	0.25	0.4	1	0.666667	0.5	0.25	0.5	0.25	0.333333	0.5	0.5	0.5	0.75	0.666667	0.333333	0.5	0.5	0.666667	0.5	0.75	0.666667	0.5	0.4	0.5	1	0.577477
SCOL	1	0.666667	0.5	0.5	0.5	0.5	0.2	0.5	0.25	0.2	0.5	0.333333	0.25	0.2	0.333333	0.333333	0.25	0.5	0.5	0.25	0.333333	0.5	0.5	0.5	0.25	0.333333	0.333333	0.5	0.5	0.333333	0.5	0.25	0.666667	0.5	0.2	0.5	0.5	0.418018
SHEH	0.5	0.333333	0.5	0.25	0.5	0.5	0.4	0.5	0.5	0.4	0.5	0.333333	0.25	0.4	0.333333	0.333333	0.25	0.25	0.5	0.25	0.333333	0.5	0.5	0.5	0.25	0.333333	0.333333	0.5	0.5	0.333333	0.5	0.25	0.333333	0.5	0.2	0.5	0.5	0.395946
SISY	1	0.666667	0.5	0.75	0.5	1	0.8	0.5	0.5	0.6	0.5	0.666667	0.5	0.6	0.666667	0.666667	0.25	0.75	1	0.25	0.333333	0.5	0.5	1	0.75	1	0.666667	1	0.5	0.666667	0.5	0.75	0.666667	0.5	0.4	0.5	1	0.645946
SMEL	1	0.333333	0.5	0.5	0.5	1	0.6	1	0.75	0.8	0.5	0.666667	0.5	0.6	0.666667	0.333333	0.25	0.75	0.5	0.25	0.333333	0.5	0.5	1	1	0.666667	0.333333	0.5	1	0.666667	0.5	0.75	0.666667	1	0.4	1	0.5	0.63018
STEV	1	0.333333	0.5	0.75	0.5	1	0.2	0.5	0.5	0.2	0.5	0.333333	0.25	0.6	1	0.333333	0.25	0.5	0.5	0.25	0.666667	0.5	0.5	1	0.5	0.666667	0.333333	1	0.5	0.333333	0.5	1	0.666667	1	0.4	0.5	1	0.569369
THEL	1	0.666667	0.5	1	0.5	1	0.8	1	1	0.8	0.5	1	1	0.8	1	1	0.75	1	1	0.25	0.666667	1	1	1	1	0.666667	0.666667	1	1	1	1	1	1	1	0.4	1	1	0.863964
THLA	1	0.666667	0.5	0.5	0.5	1	0.8	0.5	0.75	0.6	0.5	0.666667	0.25	0.4	0.666667	0.666667	0.25	0.75	0.5	0.25	0.333333	0.5	0.5	1	1	1	1	0.5	1	0.666667	1	1	1	1	0.4	0.5	1	0.678829
TURR	1	0.333333	0.5	0.5	0.5	0.5	0.4	0.5	0.25	0.2	0.5	0.333333	0.25	0.6	0.333333	0.333333	0.25	0.5	0.5	0.25	0.333333	0.5	0.5	0.5	0.5	0.333333	0.333333	0.5	0.5	0.333333	0.5	0.25	0.666667	1	0.2	0.5	1	0.459009
UNPL	1	0.666667	0.5	1	0.5	1	0.8	1	1	0.8	0.5	1	1	0.8	1	1	0.25	0.75	0.5	0.25	1	1	0.5	1	0.75	1	0.666667	1	1	0.666667	1	1	1	1	0.6	1	1	0.824324
YINS	0.5	0.333333	0.5	0.75	0.5	0.5	0.4	0.5	0.25	0.4	0.5	0.333333	0.25	0.4	0.333333	0.333333	0.25	0.25	0.5	0.25	0.333333	0.5	0.5	0.5	0.75	0.333333	0.333333	0.5	0.5	0.333333	0.5	0.75	0.666667	0.5	0.4	0.5	1	0.457658
mean	0.913462	0.50641	0.538462	0.610577	0.557692	0.884615	0.580769	0.75	0.673077	0.546154	0.509615	0.589744	0.461538	0.538462	0.724359	0.525641	0.283654	0.591346	0.567308	0.293269	0.467949	0.576923	0.557692	0.798077	0.653846	0.570513	0.538462	0.663462	0.740385	0.564103	0.682692	0.716346	0.730769	0.788462	0.365385	0.740385	0.846154	0.612102

## Sheet: Source Data for Fig. 2c
	lineage	lineage_Franzke	lineage_Nikolov	mean
AETH	Basal	Basal	Basal	0.54009
ALYP	1	1	1	0.568018
ALYS	2	exp2	4	0.722973
ANAS	2	exp2	NA	0.741892
ANCH	3	3	3	0.681532
APHR	2	exp2	2	0.598198
ARAB	2	exp2	4	0.772523
ASTE	2	exp2	5	0.429279
BISC	2	exp2	NA	0.722072
BOEC	1	1	1	0.642342
BRAS	2	2	2	0.828829
BUNI	3	3	3	0.471171
CALE	2	exp2	2	0.54955
CAME	1	1	1	0.644144
CARD	1	1	1	0.80045
CHOR	3	3	3	0.651351
COCH	2	exp2	NA	0.597297
COLU	2	exp2	2	0.607658
CONR	2	exp2	2	0.456757
CREM	2	exp2	5	0.523874
CRUC	1	1	1	0.55991
DESC	1	1	1	0.66036
DONT	3	3	3	0.557658
ERYS	1	1	1	0.64009
EUCL	3	3	3	0.841441
EUDE	2	exp2	5	0.645946
EUTR	2	exp2	2	0.713514
HALI	1	1	1	0.647297
HELI	2	exp2	5	0.661712
HESP	3	3	3	0.599099
HILL	2	exp2	NA	0.482432
IBER	2	exp2	NA	0.594595
ISAT	2	2	2	0.552252
KERN	2	exp2	2	0.466667
LEPI	1	1	1	0.737838
MALC	1	1	1	0.42973
MEGA	2	exp2	NA	0.578829
MICR	1	1	1	0.751351
NOTO	2	exp2	5	0.421171
OREO	1	1	1	0.509009
PHYS	1	1	1	0.707658
SCHI	2	exp2	5	0.577477
SCOL	2	exp2	5	0.418018
SHEH	3	3	NA	0.395946
SISY	2	2	2	0.645946
SMEL	1	1	1	0.63018
STEV	1	1	NA	0.569369
THEL	2	2	2	0.863964
THLA	2	exp2	2	0.678829
TURR	1	1	1	0.459009
UNPL	NA	NA	NA	0.824324
YINS	1	1	1	0.457658
mean	NA	NA	NA	0.612102

## Sheet: Source Data for Fig. 2d
	LD1	LD2
AETH	3.24551	-4.43855
ALYP	-2.30538	0.694631
ALYS	1.48187	-0.480215
ANAS	1.87568	1.88833
ANCH	-2.86306	-4.15684
APHR	0.982626	0.246878
ARAB	-0.103771	1.38922
ASTE	2.22877	0.161361
BISC	2.26035	0.598184
BOEC	-1.99513	1.66218
BRAS	1.69643	-0.69552
BUNI	-1.36832	-1.84755
CALE	2.35889	0.311551
CAME	-1.64428	2.13467
CARD	-1.88028	1.05725
CHOR	-3.30972	-2.17705
COCH	2.9757	-0.673486
COLU	3.01712	0.263581
CONR	0.181177	0.00481953
CREM	0.670344	-0.875736
CRUC	-1.80287	2.37697
DESC	-1.30728	2.0446
DONT	-1.50906	-3.00656
ERYS	-1.03602	0.728996
EUCL	-0.356378	-1.22723
EUDE	1.83369	0.167162
EUTR	0.720696	-0.246891
HALI	-1.74911	2.71567
HELI	0.131412	-1.21748
HESP	-2.49272	-3.58114
HILL	0.47548	-0.667895
IBER	1.27308	1.91791
ISAT	-1.13155	2.10784
KERN	0.939344	-0.0785156
LEPI	-0.445525	-0.554299
MALC	-1.21114	-0.201009
MEGA	1.52725	-0.78049
MICR	-2.64622	-0.503398
NOTO	0.314188	0.0912759
OREO	-1.96149	0.853189
PHYS	-0.0131075	0.910589
SCHI	0.543386	0.560576
SCOL	1.69452	0.661042
SHEH	0.0972153	-0.890984
SISY	1.53067	1.30751
SMEL	-2.74701	1.3369
STEV	0.516889	1.07247
THEL	1.89334	-0.0938307
THLA	0.768961	0.0478206
TURR	-0.409566	-0.389138
YINS	-0.945591	-0.529397

## Sheet: Source Data for Fig. 3a
	mesopolyploidization_WGD	significant_rate_shift	disparity_direct
CAME	0	0	0.644144
OREO	0	0	0.509009
TURR	0	0	0.459009
ERYS	0	0	0.64009
MALC	0	0	0.42973
ALYP	0	0	0.568018
MICR	1	0	0.751351
CRUC	0	0	0.55991
BOEC	0	1	0.642342
HALI	0	0	0.647297
PHYS	1	1	0.707658
STEV	1	0	0.569369
CARD	0	1	0.80045
LEPI	0	1	0.737838
SMEL	0	0	0.63018
YINS	0	0	0.457658
DESC	0	1	0.66036
BRAS	1	0	0.828829
THEL	1	0	0.863964
SISY	0	0	0.645946
ISAT	0	0	0.552252
CALE	0	0	0.54955
EUTR	0	0	0.713514
THLA	0	0	0.678829
ARAB	0	1	0.772523
ANAS	1	0	0.741892
MEGA	0	0	0.578829
IBER	1	0	0.594595
HILL	0	0	0.482432
COCH	1	1	0.597297
CREM	0	0	0.523874
ASTE	0	0	0.429279
SCOL	0	0	0.418018
EUDE	0	0	0.645946
KERN	0	0	0.466667
SCHI	1	0	0.577477
HELI	1	0	0.661712
NOTO	0	0	0.421171
COLU	0	1	0.607658
CONR	0	0	0.456757
APHR	0	0	0.598198
ALYS	0	1	0.722973
BISC	1	0	0.722072
ANCH	0	0	0.681532
HESP	0	0	0.599099
BUNI	0	0	0.471171
EUCL	0	0	0.841441
CHOR	0	0	0.651351
SHEH	0	0	0.395946
DONT	0	0	0.557658
AETH	0	0	0.54009

## Sheet: Source Data for Suppl. Fig. 4
	BrassiPhyl_median	BrassiPhyl_lower	BrassiPhyl_upper	Huang_median	Huang_lower	Huang_upper
CAME	7.58	5.56	9.78	NA	NA	NA
OREO	2.11	0.83	3.51	NA	NA	NA
TURR	NA	NA	NA	3.2	1.7	5.1
ERYS	1.72	0.54	3.19	NA	NA	NA
MALC	NA	NA	NA	2.3	0.8	4.9
ALYP	NA	NA	NA	7.1	3.8	11.4
MICR	5.57	2.9	8.58	NA	NA	NA
CRUC	7.51	4.49	10.51	4.5	2.1	9.6
BOEC	8.88	5.96	11.84	6.8	3.6	11.6
HALI	7.95	5.05	11.08	8.2	4.3	13.4
PHYS	8.85	5.34	12.55	11.3	8.5	14.2
STEV	12.87	6.27	19.07	15.9	10.8	20.1
CARD	NA	NA	NA	18	12.6	22.1
LEPI	10.89	7.14	15.07	NA	NA	NA
SMEL	8.69	4.84	12.85	6.3	4.2	8.9
YINS	0.3	0.06	0.62	NA	NA	NA
DESC	14.75	10.65	18.99	12.7	9.7	16
BRAS	12.29	9.81	15.16	NA	NA	NA
THEL	4.81	3.14	6.54	NA	NA	NA
SISY	3.76	2.08	5.65	NA	NA	NA
ISAT	6.49	3.62	9.62	7.8	5.3	11.2
CALE	NA	NA	NA	13.1	9.8	16.7
EUTR	NA	NA	NA	10.8	6.8	15.6
THLA	NA	NA	NA	13.3	9.4	17.1
ARAB	18.02	14.59	21.63	15.3	11.9	18.5
ANAS	11.09	7.66	14.84	13.9	10.3	17.3
MEGA	11.51	6.87	16.21	9.6	6.2	13.4
IBER	15.56	11.43	19.5	14.6	8.9	18.9
HILL	NA	NA	NA	12.6	8.9	16.3
COCH	9.8	5.69	14.53	9	5	14.2
CREM	16.41	12.18	21.5	17.2	13.6	20.4
ASTE	16.41	12.18	21.5	NA	NA	NA
SCOL	NA	NA	NA	NA	NA	NA
EUDE	16.41	12.18	21.5	NA	NA	NA
KERN	3.75	1.61	6.1	3.8	1.1	7.8
SCHI	3.17	0.88	6.37	NA	NA	NA
HELI	11.27	7.14	15.67	12.6	9.2	15.8
NOTO	NA	NA	NA	4.5	0.8	8.3
COLU	NA	NA	NA	12.4	9.7	15.4
CONR	13.1	8.76	17.62	13.2	9.6	16.6
APHR	13.9	7.98	19.21	NA	NA	NA
ALYS	16.73	12.78	21.03	17.1	13.8	19.9
BISC	19.49	14.62	24.45	17.9	14.5	20.9
ANCH	NA	NA	NA	15.2	11.5	18.8
HESP	7.77	3.79	12.52	6.4	3.2	11.8
BUNI	7.05	2.69	12.52	NA	NA	NA
EUCL	NA	NA	NA	13.3	9	17.7
CHOR	12.21	8.21	15.83	9.7	5.9	13.8
SHEH	NA	NA	NA	NA	NA	NA
DONT	9.16	5.1	13.4	10.3	5.4	15.8
AETH	13.29	7.76	19.28	10.4	6.5	15.4

## Sheet: Source Data for Suppl. Fig. 5
	A_01	A_02	B_03	B_04	C_05	D_06	D_07	D_08	D_09	D_10	D_11	E_12	E_13	E_14	E_15	E_16	E_17	E_18	E_19	E_20	E_21	E_22	E_23	F_24	F_25	F_26	F_27	F_28	F_29	F_30	F_31	F_32	F_33	F_34	F_35	F_36	F_37	mean
AETH	1	0.666667	0.5	0.25	1	0.5	0.2	0.5	0.75	0.2	0.5	0.333333	0.25	0.6	0.333333	0.333333	0.25	0.75	0.5	0.25	0.666667	1	0.5	0.5	0.25	0.333333	0.666667	0.5	1	0.333333	0.5	0.5	0.666667	0.5	0.4	1	1	0.54009
ALYP	0.5	0.333333	0.5	0.4375	0.5	0.625	0.3	0.5	0.25	0.2	0.5	0.333333	0.375	0.3	0.583333	0.333333	0.25	0.25	0.5	0.25	0.333333	0.5	0.5	0.625	0.25	0.333333	0.333333	0.5	0.625	0.333333	0.5	0.5625	0.416667	0.5	0.2	0.625	0.875	0.427928
ALYS	0.5625	0.416667	0.5	0.375	0.520833	0.625	0.225	0.520833	0.354167	0.208333	0.5	0.347222	0.291667	0.258333	0.5	0.402778	0.25	0.333333	0.5	0.25	0.361111	0.5	0.5	0.5	0.3125	0.388889	0.375	0.520833	0.541667	0.375	0.520833	0.34375	0.361111	0.625	0.2	0.5625	0.5625	0.418712
ANAS	0.653846	0.384615	0.5	0.384615	0.576923	0.576923	0.246154	0.576923	0.365385	0.261538	0.5	0.358974	0.269231	0.353846	0.538462	0.333333	0.25	0.307692	0.5	0.25	0.333333	0.5	0.5	0.653846	0.288462	0.333333	0.333333	0.5	0.5	0.384615	0.5	0.461538	0.384615	0.538462	0.2	0.5	0.538462	0.422661
ANCH	0.65	0.4	0.65	0.35	0.5	0.65	0.36	0.55	0.3	0.34	0.5	0.366667	0.25	0.4	0.5	0.333333	0.25	0.3	0.5	0.25	0.333333	0.5	0.5	0.6	0.375	0.366667	0.433333	0.5	0.5	0.333333	0.55	0.525	0.333333	0.6	0.2	0.5	0.65	0.437838
APHR	1	0.333333	0.5	0.75	0.5	1	0.4	1	0.75	0.6	0.5	0.666667	0.25	0.6	0.666667	0.333333	0.25	0.75	0.5	0.25	0.333333	0.5	0.5	1	0.5	0.333333	0.333333	1	1	0.333333	0.5	1	1	0.5	0.2	0.5	1	0.598198
ARAB	0.583333	0.351852	0.5	0.527778	0.5	0.583333	0.233333	0.666667	0.416667	0.266667	0.5	0.388889	0.375	0.322222	0.518519	0.37037	0.25	0.333333	0.5	0.263889	0.351852	0.5	0.5	0.638889	0.291667	0.351852	0.333333	0.527778	0.527778	0.388889	0.5	0.430556	0.37037	0.555556	0.2	0.527778	0.555556	0.432533
ASTE	1	0.666667	0.5	0.25	0.5	0.5	0.2	0.5	0.25	0.2	0.5	0.333333	0.25	0.2	0.333333	0.333333	0.25	0.5	0.5	0.25	0.333333	0.5	0.5	0.5	0.5	0.333333	0.333333	1	0.5	0.333333	0.5	0.5	0.333333	0.5	0.2	0.5	0.5	0.429279
BISC	0.8	0.4	0.5	0.3	0.5	0.5	0.44	0.6	0.35	0.44	0.5	0.4	0.25	0.36	0.533333	0.333333	0.25	0.3	0.5	0.25	0.4	0.5	0.5	0.6	0.25	0.4	0.4	0.5	0.5	0.466667	0.5	0.35	0.466667	0.6	0.2	0.5	0.5	0.436216
BOEC	0.625	0.333333	0.5	0.46875	0.5	0.625	0.275	0.5625	0.375	0.275	0.5	0.333333	0.3125	0.325	0.541667	0.333333	0.25	0.3125	0.5	0.25	0.333333	0.5	0.5	0.5625	0.3125	0.333333	0.333333	0.5625	0.5	0.333333	0.5	0.5	0.375	0.625	0.2	0.5	0.625	0.426858
BRAS	0.588235	0.372549	0.5	0.313725	0.539216	0.598039	0.380392	0.519608	0.323529	0.384314	0.5	0.339869	0.27451	0.294118	0.424837	0.339869	0.25	0.343137	0.5	0.25	0.346405	0.509804	0.5	0.558824	0.328431	0.379085	0.385621	0.519608	0.519608	0.379085	0.54902	0.411765	0.379085	0.519608	0.227451	0.558824	0.598039	0.424492
BUNI	1	0.333333	0.5	0.5	0.5	0.5	0.6	0.5	0.5	0.6	0.5	0.333333	0.25	0.2	0.333333	0.666667	0.25	0.25	0.5	0.25	0.333333	0.5	0.5	0.5	0.5	0.333333	0.333333	0.5	1	0.333333	1	0.5	0.333333	0.5	0.2	0.5	0.5	0.471171
CALE	0.5	0.333333	0.5	0.416667	0.5	0.666667	0.466667	0.5	0.333333	0.266667	0.5	0.333333	0.25	0.266667	0.555556	0.333333	0.25	0.416667	0.5	0.25	0.333333	0.5	0.5	0.666667	0.416667	0.333333	0.444444	0.5	0.5	0.333333	0.5	0.333333	0.444444	0.5	0.2	0.5	0.666667	0.427327
CAME	0.666667	0.333333	0.5	0.583333	0.5	0.666667	0.366667	0.5	0.291667	0.3	0.5	0.333333	0.416667	0.3	0.555556	0.388889	0.25	0.416667	0.5	0.25	0.388889	0.5	0.5	0.583333	0.291667	0.388889	0.333333	0.5	0.5	0.333333	0.5	0.541667	0.444444	0.583333	0.266667	0.583333	0.5	0.442117
CARD	0.714286	0.333333	0.5	0.392857	0.5	0.75	0.471429	0.571429	0.446429	0.5	0.5	0.452381	0.375	0.328571	0.52381	0.404762	0.25	0.517857	0.5	0.285714	0.380952	0.5	0.5	0.642857	0.339286	0.404762	0.380952	0.571429	0.607143	0.428571	0.5	0.482143	0.428571	0.607143	0.228571	0.571429	0.571429	0.471976
CHOR	0.75	0.333333	0.625	0.375	0.5	0.75	0.6	0.75	0.4375	0.55	0.5	0.416667	0.25	0.5	0.666667	0.5	0.25	0.25	0.5	0.25	0.333333	0.5	0.5	0.625	0.4375	0.416667	0.416667	0.5	0.5	0.333333	0.5	0.5	0.333333	0.5	0.2	0.5	0.625	0.472297
COCH	0.75	0.333333	0.5	0.25	0.5	1	0.2	1	1	0.4	0.5	0.833333	0.25	0.5	0.5	0.5	0.25	0.5	0.5	0.25	0.333333	0.5	0.75	0.5	0.5	0.333333	0.333333	0.5	0.75	0.333333	0.75	0.75	0.833333	0.5	0.4	0.75	0.5	0.536036
COLU	0.678571	0.380952	0.5	0.25	0.5	0.642857	0.214286	0.5	0.375	0.2	0.5	0.333333	0.25	0.271429	0.452381	0.333333	0.25	0.339286	0.5	0.25	0.333333	0.5	0.571429	0.642857	0.303571	0.357143	0.357143	0.5	0.535714	0.357143	0.607143	0.410714	0.52381	0.5	0.242857	0.5	0.535714	0.418919
CONR	0.5	0.333333	0.5	0.25	0.5	0.5	0.3	0.5	0.25	0.2	0.5	0.333333	0.25	0.5	0.5	0.5	0.25	0.375	0.5	0.25	0.333333	0.5	0.5	0.5	0.5	0.333333	0.333333	0.5	0.5	0.5	0.5	0.375	0.333333	0.5	0.2	0.75	0.5	0.417568
CREM	0.75	0.666667	0.5	0.5	0.5	0.75	0.4	0.5	0.375	0.3	0.5	0.333333	0.25	0.3	0.5	0.333333	0.25	0.25	0.5	0.25	0.333333	0.5	0.5	0.5	0.25	0.333333	0.333333	0.75	0.5	0.5	0.75	0.25	0.333333	0.5	0.2	0.5	0.5	0.438964
CRUC	0.75	0.333333	0.5	0.375	0.5	0.75	0.3	1	0.625	0.5	0.5	0.5	0.375	0.4	0.5	0.333333	0.25	0.25	0.5	0.25	0.333333	0.5	0.5	0.5	0.5	0.5	0.333333	0.5	0.5	0.333333	0.5	0.25	0.5	0.5	0.2	0.5	0.5	0.457883
DESC	0.666667	0.444444	0.5	0.458333	0.5	0.666667	0.433333	0.583333	0.375	0.366667	0.5	0.388889	0.375	0.3	0.555556	0.333333	0.25	0.5	0.5	0.291667	0.333333	0.5	0.5	0.666667	0.25	0.388889	0.333333	0.5	0.666667	0.333333	0.5	0.541667	0.444444	0.5	0.233333	0.666667	0.5	0.45533
DONT	1	0.333333	0.75	0.375	0.5	1	0.4	0.5	0.5	0.3	0.5	0.333333	0.25	0.4	0.5	0.5	0.25	0.375	0.5	0.25	0.5	0.75	0.5	0.5	0.375	0.333333	0.333333	0.5	0.5	0.5	0.5	0.5	0.333333	0.75	0.3	0.5	0.75	0.48491
ERYS	1	0.666667	0.5	0.25	0.5	1	0.8	1	1	0.6	0.5	0.666667	0.25	0.8	0.666667	0.666667	0.25	0.25	1	0.25	0.333333	0.5	0.5	1	1	0.666667	0.333333	1	0.5	0.666667	0.5	0.5	0.666667	1	0.4	1	0.5	0.64009
EUCL	0.568966	0.333333	0.5	0.508621	0.5	0.637931	0.324138	0.586207	0.37931	0.337931	0.5	0.436782	0.275862	0.372414	0.471264	0.413793	0.25	0.318966	0.534483	0.25	0.344828	0.517241	0.5	0.568966	0.37069	0.356322	0.356322	0.517241	0.568966	0.413793	0.517241	0.456897	0.402299	0.568966	0.22069	0.517241	0.586207	0.440106
EUDE	0.5	0.333333	0.5	0.535714	0.5	0.5	0.2	0.5	0.285714	0.2	0.5	0.428571	0.285714	0.257143	0.619048	0.333333	0.25	0.357143	0.571429	0.285714	0.333333	0.5	0.5	0.571429	0.285714	0.333333	0.380952	0.571429	0.642857	0.428571	0.5	0.535714	0.52381	0.5	0.2	0.5	0.571429	0.427606
EUTR	0.75	0.333333	0.5	0.5	0.5	0.75	0.4	0.75	0.625	0.4	0.5	0.666667	0.25	0.5	0.5	0.5	0.25	0.625	0.75	0.25	0.5	0.5	0.5	0.75	0.625	0.5	0.333333	0.75	0.75	0.5	0.5	0.875	0.666667	0.75	0.3	0.75	1	0.563514
HALI	1	0.333333	0.5	0.5	0.5	0.5	0.48	0.5	0.6	0.32	0.5	0.4	0.55	0.28	0.466667	0.333333	0.25	0.4	0.5	0.25	0.333333	0.5	0.5	0.6	0.45	0.333333	0.333333	0.5	0.6	0.4	0.5	0.4	0.6	0.6	0.24	0.6	0.6	0.466306
HELI	1	1	0.5	0.5	0.5	1	0.8	0.5	0.5	0.6	0.5	0.333333	0.25	0.8	0.666667	0.333333	0.25	0.75	0.5	0.25	1	0.5	0.5	1	0.75	0.666667	1	0.5	1	0.333333	0.5	1	1	1	0.2	1	1	0.661712
HESP	1	0.333333	0.75	0.625	0.5	0.75	0.4	0.5	0.625	0.4	0.5	0.5	0.25	0.5	0.5	0.333333	0.25	0.25	0.5	0.25	0.333333	0.5	0.5	0.5	0.5	0.333333	0.5	0.5	0.75	0.333333	0.5	0.5	0.333333	0.5	0.3	0.5	0.75	0.482432
HILL	1	0.333333	0.5	0.5	0.5	0.5	0.4	0.5	0.25	0.4	0.5	0.666667	0.25	0.4	0.666667	0.333333	0.25	0.25	0.5	0.25	0.333333	0.5	0.5	0.5	0.5	0.333333	0.333333	0.5	0.5	0.333333	0.5	1	0.666667	0.5	0.4	0.5	1	0.482432
IBER	1	0.5	0.5	0.5	0.5	0.75	0.6	0.75	0.5	0.5	0.5	0.333333	0.375	0.3	0.5	0.5	0.25	0.5	0.5	0.375	0.333333	0.5	0.75	0.5	0.25	0.333333	0.333333	0.5	0.5	0.5	0.5	0.375	0.5	0.75	0.2	0.75	0.5	0.49482
ISAT	0.6	0.333333	0.5	0.35	0.5	0.7	0.4	0.5	0.25	0.28	0.5	0.333333	0.3	0.2	0.466667	0.4	0.25	0.5	0.5	0.25	0.333333	0.5	0.5	0.6	0.3	0.4	0.333333	0.5	0.5	0.4	0.6	0.25	0.333333	0.6	0.24	0.5	0.6	0.421712
KERN	0.5	0.333333	0.5	0.25	0.5	0.5	0.2	0.5	0.416667	0.2	0.5	0.333333	0.25	0.266667	0.333333	0.333333	0.25	0.416667	0.5	0.25	0.333333	0.5	0.5	0.5	0.333333	0.333333	0.333333	0.5	0.5	0.333333	0.5	0.333333	0.333333	0.5	0.266667	0.5	0.5	0.39009
LEPI	0.666667	0.666667	0.5	0.333333	0.666667	0.666667	0.4	0.666667	0.5	0.4	0.5	0.333333	0.5	0.333333	0.555556	0.444444	0.25	0.416667	0.5	0.416667	0.444444	0.5	0.5	0.5	0.5	0.555556	0.555556	0.5	0.5	0.444444	0.666667	0.333333	0.333333	0.666667	0.333333	0.666667	0.666667	0.496847
MALC	0.5	0.333333	0.5	0.25	0.5	1	0.4	0.5	0.5	0.4	0.5	0.333333	0.25	0.4	0.333333	0.333333	0.25	0.25	0.5	0.25	0.333333	0.5	0.5	0.5	0.5	0.333333	0.333333	0.5	0.5	0.333333	0.5	0.25	0.333333	1	0.2	0.5	0.5	0.42973
MEGA	0.5	0.333333	0.5	0.25	0.75	0.5	0.3	0.5	0.5	0.6	0.5	0.333333	0.5	0.5	0.666667	0.333333	0.375	0.5	0.5	0.375	0.333333	0.5	0.5	0.5	0.25	0.666667	0.333333	0.5	0.5	0.333333	0.5	0.25	0.333333	0.5	0.2	0.5	0.75	0.453153
MICR	0.5625	0.375	0.5	0.5625	0.5	0.5625	0.4625	0.53125	0.375	0.3875	0.5	0.333333	0.3125	0.375	0.395833	0.375	0.28125	0.359375	0.5	0.25	0.354167	0.5625	0.5	0.53125	0.453125	0.333333	0.333333	0.5	0.5	0.395833	0.53125	0.515625	0.4375	0.625	0.2375	0.53125	0.5625	0.443384
NOTO	0.5	0.333333	0.5	0.5	0.5	0.5	0.2	1	0.5	0.4	0.5	0.333333	0.25	0.2	0.666667	0.333333	0.25	0.5	0.5	0.25	0.333333	0.5	0.5	0.5	0.25	0.333333	0.333333	0.5	0.5	0.333333	0.5	0.25	0.333333	0.5	0.2	0.5	0.5	0.421171
OREO	0.5	0.333333	0.5	0.75	0.5	0.5	0.6	0.75	0.375	0.5	0.5	0.5	0.25	0.4	0.5	0.666667	0.25	0.375	0.5	0.25	0.333333	0.5	0.5	0.5	0.375	0.333333	0.333333	0.5	0.5	0.333333	0.5	0.25	0.333333	0.75	0.2	0.5	0.5	0.452477
PHYS	0.928571	0.428571	0.5	0.571429	0.5	0.571429	0.4	0.5	0.464286	0.342857	0.5	0.333333	0.25	0.485714	0.52381	0.428571	0.25	0.428571	0.5	0.25	0.333333	0.5	0.5	0.571429	0.464286	0.428571	0.333333	0.5	0.642857	0.380952	0.571429	0.464286	0.380952	0.642857	0.228571	0.642857	0.785714	0.473745
SCHI	0.5	0.5	0.5	0.375	0.5	0.75	0.4	0.5	0.5	0.5	0.5	0.5	0.25	0.3	0.666667	0.333333	0.25	0.25	0.5	0.25	0.333333	0.5	0.5	0.5	0.5	0.333333	0.333333	0.5	0.5	0.333333	0.5	0.5	0.5	0.5	0.3	0.5	0.75	0.451577
SCOL	1	0.666667	0.5	0.5	0.5	0.5	0.2	0.5	0.25	0.2	0.5	0.333333	0.25	0.2	0.333333	0.333333	0.25	0.5	0.5	0.25	0.333333	0.5	0.5	0.5	0.25	0.333333	0.333333	0.5	0.5	0.333333	0.5	0.25	0.666667	0.5	0.2	0.5	0.5	0.418018
SHEH	0.5	0.333333	0.5	0.25	0.5	0.5	0.4	0.5	0.5	0.4	0.5	0.333333	0.25	0.4	0.333333	0.333333	0.25	0.25	0.5	0.25	0.333333	0.5	0.5	0.5	0.25	0.333333	0.333333	0.5	0.5	0.333333	0.5	0.25	0.333333	0.5	0.2	0.5	0.5	0.395946
SISY	0.666667	0.555556	0.5	0.416667	0.5	0.666667	0.6	0.5	0.416667	0.4	0.5	0.444444	0.333333	0.333333	0.444444	0.444444	0.25	0.416667	0.666667	0.25	0.333333	0.5	0.5	0.5	0.333333	0.444444	0.333333	0.666667	0.5	0.333333	0.5	0.333333	0.333333	0.5	0.2	0.5	0.666667	0.453604
SMEL	1	0.333333	0.5	0.5	0.5	1	0.6	1	0.75	0.8	0.5	0.666667	0.5	0.6	0.666667	0.333333	0.25	0.75	0.5	0.25	0.333333	0.5	0.5	1	1	0.666667	0.333333	0.5	1	0.666667	0.5	0.75	0.666667	1	0.4	1	0.5	0.63018
STEV	0.75	0.333333	0.5	0.375	0.5	0.75	0.2	0.5	0.5	0.2	0.5	0.333333	0.25	0.4	0.666667	0.333333	0.25	0.375	0.5	0.25	0.5	0.5	0.5	0.75	0.375	0.5	0.333333	0.5	0.5	0.333333	0.5	0.875	0.5	0.75	0.3	0.5	0.75	0.471171
THEL	0.683333	0.433333	0.5	0.466667	0.5	0.65	0.373333	0.6	0.466667	0.393333	0.5	0.411111	0.358333	0.373333	0.633333	0.355556	0.266667	0.483333	0.533333	0.25	0.411111	0.55	0.516667	0.533333	0.391667	0.355556	0.333333	0.65	0.533333	0.388889	0.5	0.45	0.377778	0.616667	0.253333	0.55	0.7	0.468739
THLA	0.583333	0.333333	0.5	0.354167	0.5	0.583333	0.283333	0.5	0.375	0.283333	0.5	0.361111	0.25	0.25	0.444444	0.361111	0.25	0.354167	0.5	0.25	0.333333	0.5	0.5	0.708333	0.333333	0.416667	0.388889	0.5	0.583333	0.388889	0.5	0.354167	0.472222	0.583333	0.216667	0.5	0.625	0.424887
TURR	1	0.333333	0.5	0.5	0.5	0.5	0.4	0.5	0.25	0.2	0.5	0.333333	0.25	0.6	0.333333	0.333333	0.25	0.5	0.5	0.25	0.333333	0.5	0.5	0.5	0.5	0.333333	0.333333	0.5	0.5	0.333333	0.5	0.25	0.666667	1	0.2	0.5	1	0.459009
UNPL	0.583333	0.361111	0.5	0.375	0.5	0.541667	0.283333	0.541667	0.3125	0.25	0.5	0.333333	0.354167	0.3	0.5	0.388889	0.25	0.354167	0.5	0.25	0.388889	0.541667	0.5	0.5	0.354167	0.333333	0.333333	0.541667	0.5	0.333333	0.583333	0.3125	0.333333	0.5	0.216667	0.541667	0.541667	0.414452
YINS	0.5	0.333333	0.5	0.75	0.5	0.5	0.4	0.5	0.25	0.4	0.5	0.333333	0.25	0.4	0.333333	0.333333	0.25	0.25	0.5	0.25	0.333333	0.5	0.5	0.5	0.75	0.333333	0.333333	0.5	0.5	0.333333	0.5	0.75	0.666667	0.5	0.4	0.5	1	0.457658
mean	0.721778	0.409705	0.514904	0.427551	0.520262	0.658776	0.383056	0.597636	0.446356	0.368349	0.5	0.405928	0.299702	0.380906	0.509053	0.388176	0.253325	0.400984	0.520306	0.260455	0.37191	0.517908	0.51131	0.591369	0.413787	0.390384	0.372594	0.550945	0.583556	0.383103	0.532633	0.473727	0.46924	0.603992	0.245237	0.579716	0.643446	0.464921

## Sheet: Source Data for Suppl. Fig. 6
	lineage_Koch	lineage_Franzke	lineage_Nikolov	time_stem_group_age	time_crown_group_age	time_lag_phase	richness_number_of_genera	richness_number_of_species	genome_size_mean	genome_size_variation	disparity_fromgenera	disparity_direct
CAME	1	1	1	7.9	7.58	0.32	6	32	0.26	0.2	0.442117	0.644144
OREO	1	1	1	7.9	2.11	5.79	2	6	0.19	0.07	0.452477	0.509009
TURR	1	1	1	4.55	3.2	1.35	1	2	0.24	NA	0.459009	0.459009
ERYS	1	1	1	6.96	1.72	5.24	1	274	0.33	0.27	0.64009	0.64009
MALC	1	1	1	6.96	2.3	4.66	1	6	0.26	NA	0.42973	0.42973
ALYP	1	1	1	8.97	7.1	1.87	4	9	0.18	0.1	0.427928	0.568018
MICR	1	1	1	11.28	5.57	5.71	16	55	NA	NA	0.443384	0.751351
CRUC	1	1	1	10.05	7.51	2.54	2	14	0.32	0.1	0.457883	0.55991
BOEC	1	1	1	12.02	8.88	3.14	9	125	0.24	0	0.426858	0.642342
HALI	1	1	1	12.02	7.95	4.07	5	39	0.17	0.07	0.466306	0.647297
PHYS	1	1	1	15.93	8.85	7.08	7	136	0.78	1.12	0.473745	0.707658
STEV	1	1	NA	17.94	12.87	5.07	2	10	0.53	NA	0.471171	0.569369
CARD	1	1	1	18.55	18	0.55	14	386	0.31	0.27	0.471976	0.80045
LEPI	1	1	1	18.77	10.89	7.88	3	273	0.3	0.52	0.496847	0.737838
SMEL	1	1	1	13.15	8.69	4.46	1	25	0.26	0.16	0.63018	0.63018
YINS	1	1	1	13.15	0.3	12.85	1	4	NA	NA	0.457658	0.457658
DESC	1	1	1	17	14.75	2.25	6	48	0.2	0.13	0.45533	0.66036
BRAS	2	2	2	12.57	12.29	0.28	50	251	0.85	0.45	0.424492	0.828829
THEL	2	2	2	6.74	4.81	1.93	30	255	0.71	0.43	0.468739	0.863964
SISY	2	2	2	6.74	3.76	2.98	3	48	0.31	0.22	0.453604	0.645946
ISAT	2	2	2	13.97	6.49	7.48	5	98	0.34	0.17	0.421712	0.552252
CALE	2	exp2	2	18.39	13.1	5.29	6	32	0.2	NA	0.427327	0.54955
EUTR	2	exp2	2	17.25	10.8	6.45	2	42	0.32	NA	0.563514	0.713514
THLA	2	exp2	2	17.25	13.3	3.95	12	41	0.4	0.26	0.424887	0.678829
ARAB	2	exp2	4	19.96	18.02	1.94	18	545	0.36	0.29	0.432533	0.772523
ANAS	2	exp2	NA	16.91	11.09	5.82	13	65	0.6	0.52	0.422661	0.741892
MEGA	2	exp2	NA	16.55	11.51	5.04	2	11	NA	NA	0.453153	0.578829
IBER	2	exp2	NA	16.55	15.56	0.99	2	31	0.66	0.39	0.49482	0.594595
HILL	2	exp2	NA	17.13	12.6	4.53	1	11	NA	NA	0.482432	0.482432
COCH	2	exp2	NA	18.91	9.8	9.11	2	24	0.37	0.26	0.536036	0.597297
CREM	2	exp2	5	16.61	16.41	0.2	2	8	NA	NA	0.438964	0.523874
ASTE	2	exp2	5	16.61	16.41	0.2	1	2	NA	NA	0.429279	0.429279
SCOL	2	exp2	5	16.61	NA	NA	1	1	NA	NA	0.418018	0.418018
EUDE	2	exp2	5	16.61	16.41	0.2	7	28	0.73	NA	0.427606	0.645946
KERN	2	exp2	2	16.71	3.75	12.96	3	3	0.2	NA	0.39009	0.466667
SCHI	2	exp2	5	16.71	3.17	13.54	2	17	NA	NA	0.451577	0.577477
HELI	2	exp2	5	17.4	11.27	6.13	1	81	0.39	0.2	0.661712	0.661712
NOTO	2	exp2	5	18.61	4.5	14.11	1	2	NA	NA	0.421171	0.421171
COLU	2	exp2	2	13.1	12.4	0.7	14	139	0.33	0.37	0.418919	0.607658
CONR	2	exp2	2	13.1	13.1	0	2	9	0.22	NA	0.417568	0.456757
APHR	2	exp2	2	20.08	13.9	6.18	1	14	NA	NA	0.598198	0.598198
ALYS	2	exp2	4	21.69	16.73	4.96	24	279	1.1	0.48	0.418712	0.722973
BISC	2	exp2	NA	22.37	19.49	2.88	5	73	0.92	0.21	0.436216	0.722072
ANCH	3	3	3	16.28	15.2	1.08	10	73	2.11	0.22	0.437838	0.681532
HESP	3	3	3	16.28	7.77	8.51	2	50	4.33	0.04	0.482432	0.599099
BUNI	3	3	3	17.02	7.05	9.97	1	2	2.37	0.16	0.471171	0.471171
EUCL	3	3	3	18.69	13.3	5.39	29	153	0.99	0.61	0.440106	0.841441
CHOR	3	3	3	14.67	12.21	2.46	4	56	0.57	0.79	0.472297	0.651351
SHEH	3	3	NA	14.67	NA	NA	1	1	NA	NA	0.395946	0.395946
DONT	3	3	3	19.95	9.16	10.79	2	17	1.99	NA	0.48491	0.557658
AETH	basal	basal	basal	29.94	13.29	16.65	1	57	0.37	0.15	0.54009	0.54009

## Sheet: Source Data for Suppl. Fig. 7
	B_03	B_04	E_18	E_23	F_30	F_34
AETH	0.5	0.25	0.75	0.5	0.333333	0.5
ALYP	0.5	0.4375	0.25	0.5	0.333333	0.5
ALYS	0.5	0.375	0.333333	0.5	0.375	0.625
ANAS	0.5	0.384615	0.307692	0.5	0.384615	0.538462
ANCH	0.65	0.35	0.3	0.5	0.333333	0.6
APHR	0.5	0.75	0.75	0.5	0.333333	0.5
ARAB	0.5	0.527778	0.333333	0.5	0.388889	0.555556
ASTE	0.5	0.25	0.5	0.5	0.333333	0.5
BISC	0.5	0.3	0.3	0.5	0.466667	0.6
BOEC	0.5	0.46875	0.3125	0.5	0.333333	0.625
BRAS	0.5	0.313725	0.343137	0.5	0.379085	0.519608
BUNI	0.5	0.5	0.25	0.5	0.333333	0.5
CALE	0.5	0.416667	0.416667	0.5	0.333333	0.5
CAME	0.5	0.583333	0.416667	0.5	0.333333	0.583333
CARD	0.5	0.392857	0.517857	0.5	0.428571	0.607143
CHOR	0.625	0.375	0.25	0.5	0.333333	0.5
COCH	0.5	0.25	0.5	0.75	0.333333	0.5
COLU	0.5	0.25	0.339286	0.571429	0.357143	0.5
CONR	0.5	0.25	0.375	0.5	0.5	0.5
CREM	0.5	0.5	0.25	0.5	0.5	0.5
CRUC	0.5	0.375	0.25	0.5	0.333333	0.5
DESC	0.5	0.458333	0.5	0.5	0.333333	0.5
DONT	0.75	0.375	0.375	0.5	0.5	0.75
ERYS	0.5	0.25	0.25	0.5	0.666667	1
EUCL	0.5	0.508621	0.318966	0.5	0.413793	0.568966
EUDE	0.5	0.535714	0.357143	0.5	0.428571	0.5
EUTR	0.5	0.5	0.625	0.5	0.5	0.75
HALI	0.5	0.5	0.4	0.5	0.4	0.6
HELI	0.5	0.5	0.75	0.5	0.333333	1
HESP	0.75	0.625	0.25	0.5	0.333333	0.5
HILL	0.5	0.5	0.25	0.5	0.333333	0.5
IBER	0.5	0.5	0.5	0.75	0.5	0.75
ISAT	0.5	0.35	0.5	0.5	0.4	0.6
KERN	0.5	0.25	0.416667	0.5	0.333333	0.5
LEPI	0.5	0.333333	0.416667	0.5	0.444444	0.666667
MALC	0.5	0.25	0.25	0.5	0.333333	1
MEGA	0.5	0.25	0.5	0.5	0.333333	0.5
MICR	0.5	0.5625	0.359375	0.5	0.395833	0.625
NOTO	0.5	0.5	0.5	0.5	0.333333	0.5
OREO	0.5	0.75	0.375	0.5	0.333333	0.75
PHYS	0.5	0.571429	0.428571	0.5	0.380952	0.642857
SCHI	0.5	0.375	0.25	0.5	0.333333	0.5
SCOL	0.5	0.5	0.5	0.5	0.333333	0.5
SHEH	0.5	0.25	0.25	0.5	0.333333	0.5
SISY	0.5	0.416667	0.416667	0.5	0.333333	0.5
SMEL	0.5	0.5	0.75	0.5	0.666667	1
STEV	0.5	0.375	0.375	0.5	0.333333	0.75
THEL	0.5	0.466667	0.483333	0.516667	0.388889	0.616667
THLA	0.5	0.354167	0.354167	0.5	0.388889	0.583333
TURR	0.5	0.5	0.5	0.5	0.333333	1
UNPL	0.5	0.375	0.354167	0.5	0.333333	0.5
YINS	0.5	0.75	0.25	0.5	0.333333	0.5
mean	0.514904	0.427551	0.400984	0.51131	0.383103	0.603992

## Sheet: Source Data for Suppl. Fig. 8a
	LD1	LD2
AETH	3.24551	-4.43855
ALYP	-2.30538	0.694631
ALYS	1.48187	-0.480215
ANAS	1.87568	1.88833
ANCH	-2.86306	-4.15684
APHR	0.982626	0.246878
ARAB	-0.103771	1.38922
ASTE	2.22877	0.161361
BISC	2.26035	0.598184
BOEC	-1.99513	1.66218
BRAS	1.69643	-0.69552
BUNI	-1.36832	-1.84755
CALE	2.35889	0.311551
CAME	-1.64428	2.13467
CARD	-1.88028	1.05725
CHOR	-3.30972	-2.17705
COCH	2.9757	-0.673486
COLU	3.01712	0.263581
CONR	0.181177	0.00481953
CREM	0.670344	-0.875736
CRUC	-1.80287	2.37697
DESC	-1.30728	2.0446
DONT	-1.50906	-3.00656
ERYS	-1.03602	0.728996
EUCL	-0.356378	-1.22723
EUDE	1.83369	0.167162
EUTR	0.720696	-0.246891
HALI	-1.74911	2.71567
HELI	0.131412	-1.21748
HESP	-2.49272	-3.58114
HILL	0.47548	-0.667895
IBER	1.27308	1.91791
ISAT	-1.13155	2.10784
KERN	0.939344	-0.0785156
LEPI	-0.445525	-0.554299
MALC	-1.21114	-0.201009
MEGA	1.52725	-0.78049
MICR	-2.64622	-0.503398
NOTO	0.314188	0.0912759
OREO	-1.96149	0.853189
PHYS	-0.0131075	0.910589
SCHI	0.543386	0.560576
SCOL	1.69452	0.661042
SHEH	0.0972153	-0.890984
SISY	1.53067	1.30751
SMEL	-2.74701	1.3369
STEV	0.516889	1.07247
THEL	1.89334	-0.0938307
THLA	0.768961	0.0478206
TURR	-0.409566	-0.389138
YINS	-0.945591	-0.529397

[truncated: 8 more sheets: Source Data for Suppl. Fig. 8b, Source Data for Suppl. Fig. 8c, Source Data for Suppl. Fig. 9, Source Data for Suppl. Fig. 10, Source Data for Suppl. Fig. 11, Source Data for Suppl. Fig. 12, Source Data for Suppl. Fig. 13, Source Data for Suppl. Fig. 15]
