# Supplementary material for: Nested whole-genome duplications coincide with diversification and high morphological disparity in Brassicaceae
Source: Nat Commun. 2020 Jul 30;11:3795. doi: 10.1038/s41467-020-17605-7 (PMC7393125; doi:10.1038/s41467-020-17605-7)
Supplement: Supplementary file 6 — Source Data [file 41467_2020_17605_MOESM6_ESM.zip › Source data/SourceData_Fig1_SupplFig2.tre]

#NEXUS
Begin taxa;
	Dimensions ntax=316;
		Taxlabels
			AP000423_Arabidopsis_thaliana
			AP002983_Lotus_japonicus
			AP012207_Pyrus_pyrifolia
			MK637648_Alyssum_alyssoides
			MK637649_Asperuginoides_axillaris
			LN877380_Arabidopsis_carpatica
			LN877381_Arabidopsis_cebennensis
			MK637650_Aurinia_corymbosa
			MK637651_Alyssum_dasycarpum
			MK637652_Anelsonia_eurycarpa
			LN877382_Arabidopsis_halleri
			KM637653_Aphragmus_involucratus
			MK637654_Arabis_josieae
			MK637655_Alyssum_linifolium
			MK637656_Akania_lucens
			LN877383_Arabidopsis_lyrata
			MK637657_Alyssopsis_mollis
			MK637658_Aphragmus_nepalensis
			MK637821_Atacama_nivea
			MK637659_Aubrieta_parvifolia
			LN877384_Arabidopsis_pedemontana
			MK637660_Alliaria_petiolata
			MK637661_Aethionema_saxatile
			MK637662_Asta_schaffneri
			MK637663_Aethionema_spinosum
			MK637664_Arabidella_trisecta
			MK637665_Arabis_verna
			MK637666_Brayopsis_alpaminae
			doi:10.5061/dryad.kc5b8_Batis_maritima
			MK637667_Boechera_breweri
			MK637668_Boechera_davidsonii
			MK637669_Biscutella_laevigata
			MK637670_Boechera_laevigata
			MK637671_Boechera_puberula
			MK637672_Boechera_pulchra
			MK637673_Boechera_stricta
			MK637674_Boechera_suffrutescens
			MK637675_Biscutella_vincentina
			doi:10.5061/dryad.kc5b8_Capparis_spinosa
			MK637676_Clausia_aprica_western
			LN866844_Cochlearia_borzaeana
			MK637677_Cardamine_bulbifera
			MK637678_Chamira_circaeoides
			MK637822_Conringia_clavata
			MK637679_Cardamine_enneaphyllos
			MK637680_Cardamine_glanduligera
			MK637681_Cardamine_hirsuta
			MK637682_Calepina_irregularis
			LN866845_Cochlearia_islandica
			MK637683_Clypeola_jonthlaspi
			MK637684_Cardamine_kitaibelii
			MK637685_Crambe_kralikii
			MK637686_Crucihimalaya_lasiocarpa
			LN877375_Clausia_aprica_eastern
			doi:10.5061/dryad.kc5b8_Cleome_violacea
			MK637687_Cleome_lutea
			MK637688_Crambe_maritima_aegyptiaca
			MK637689_Conringia_orientalis
			MK637690_Capparis_ovata
			MK637691_Cardamine_pentaphyllos
			MK637692_Cremolobos_peruvianus
			MK637693_Conringia_planisiliqua
			MK637694_Conringia_planisiliqua
			LN866846_Cochlearia_pyrenaica
			MK637695_Cardamine_quinquefolia
			LN877385_Capsella_rubella
			LN877386_Camelina_sativa
			MK637696_Cateva_tapia
			MK637697_Chorispora_tenella
			LN866847_Cochlearia_tridactylites
			MK637698_Clausia_trichosepala
			DQ119058_Cucumis_sativus
			DQ226511_Morus_indica
			DQ317523_Glycine_max
			DQ864733_Citrus_sinensis
			MK637699_Draba_aizoides
			MK637700_Dithyrea_californica
			MK637701_Descurainia_erodiifolia
			MK637702_Dipoma_iberideum
			MK637703_Draba_incana
			MK637704_Dontostemon_micranthus
			MK637705_Draba_oligosperma
			MK637706_Delpinophytum_patagonicum
			MK637707_Descurainia_sophia
			MK637708_Diptychocarpus_strictus
			MK637709_Draba_verna
			MK637710_Dimorphocarpa_wislizenii
			EF205595_Mangifera_indica
			EF489041_Populus_trichocarpa
			EU117376_Manihot_esculenta
			EU196765_Phaseolus_vulgaris
			EU262889_Oenothera_biennis
			EU431223_Carica_papaya
			EU835853_Cicer_arietinum
			MK637711_Erysimum_bicolor
			MK637712_Eutrema_integrifolium
			MK637713_Eudema_nubigena
			MK637714_Erysimum_odoratum
			MK637715_Eutrema_salsugineum
			MK637716_Exhalimolobos_weddellii
			MK637717_Fourraea_alpina
			MK637823_Farsetia_occidentalis
			GQ870669_Syzygium_cumini
			MK637718_Guiraoa_arvensis
			MK637719_Goldbachia_laevigata
			doi:10.5061/dryad.kc5b8_Gyrostemnon_racemiger
			HF934132_Arabis_alpina
			HG931056_Potentilla_micrantha
			HM029370_Pisum_sativum
			HM125537_Geranium_palmatum
			HM347959_Eucalyptus_grandis
			HQ285842_Hevea_brasiliensis
			HQ336404_Theobroma_cacao
			HQ336405_Prunus_persica
			HQ336406_Castanea_mollissima
			HQ713469_Erodium_carvifolium
			HQ901196_Gossypium_hirsutum
			MK637720_Heliophila_amplexicaulis
			MK637721_Heldreichia_bupleurifolia
			MK637722_Henophyton_deserti
			MK637723_Horwoodia_dicksoniae
			LN877374_Hesperis_matronalis
			MK637824_Halimolobos_jaegeri
			MK637724_Heliophila_juncea
			MK637725_Heliophila_longifolia
			MK637726_Hilliella_paradoxa
			MK637727_Hesperis_persica
			MK637728_Hornungia_petraea
			MK637729_Heliophila_pusilla
			MK637730_Hemilophia_sessilifolia
			MK637731_Hesperis_tristis
			LN866848_Ionopsidium_acaule
			MK637732_Iskandera_alaica
			MK637733_Iberis_amara
			LT629930_Ionopsidium_megalospermum
			MK637734_Iodanthus_pinnatifidus
			MK637735_Idahoa_scapigera
			MK637736_Isatis_tinctoria
			JF345175_Fragaria_vesca_vesca
			JF937588_Ricinus_communis
			JQ031013_California_macrophylla
			JQ806762_Pachycladon_cheesemanii
			JX205495_Pachycladon_enysii
			JX970937_Quercus_rubra
			KC180800_Corymbia_gummifera
			KC180807_Stockwellia_quadrifida
			KC571835_Prinsepia_utilis
			KC695666_Lupinus_luteus
			KF042344_Vicia_faba
			KF240615_viviania_marifolia
			KF240617_Pelargonium_alternans
			KF241982_Medicago_truncatula
			KF753631_Acer_buergerianum_ningpoense
			KF753637_Rosa_odorata_gigantea
			KF986530_Azadirachta_indica
			KJ001129_Castanopsis_echinocarpa
			KJ414485_Hirtella_physophora
			KJ414486_Parinari_campestris
			KJ476730_Trifolium_meduseum
			KJ716483_Raphanus_sativus
			KJ742926_Salix_interior
			KT962846_Eutrema_halophilum
			KT962847_Eutrema_botschantzevii
			KU170142.1_Pachycladon_fastigiatum
			KY126841.1_Arabis_stelleri_japonica
			KY912021.1_Anastatica_hierochuntica
			KY912024.1_Euclidium_syriacum
			KY912025.1_Farsetia_stylosa
			KY912030.1_Matthiola_incana
			doi:10.5061/dryad.kc5b8_Koeberlina_spinosa
			MK637737_Kernera_saxatilis
			MK637738_Lunaria_annua
			MK637739_Lepidium_echinatum
			MK637740_Leiospora_exscapa
			doi:10.5061/dryad.kc5b8_Limnanthes_douglasii
			MK637741_Ladakiella_klimesii
			MK637742_Lepidium_perfoliatum
			MK637743_Lepidium_sativum
			MK637744_Litwinowia_tenuissima
			MF169880.1_Alyssum_gmelinii
			http://rosaceae.org_Malus_domestica
			MK637745_Matthiola_alyssifolia
			MK637746_Mathewsia_auriculata
			MK637825_Malcolmia_bicolor
			MK637747_Murbeckiella_boryi
			MK637748_Mancoa_hispida
			MK637749_Menonvillea_linearis
			MK637750_Matthiola_longipetala
			MK637751_Malcolmia_maritima
			MK637752_Macropodium_nivale
			MK637753_Mostacillastrum_orbignyanum
			doi:10.5061/dryad.kc5b8_Moringa_olifera
			MK637754_Matthioloa_ovatifolia
			MK637755_Microthlaspi_perfoliatum
			MK637756_Myagrum_perfoliatum
			MK637757_Murbeckiella_pinnatifida
			MK637758_Megacarpaea_polyandra
			MK637759_Megadenia_pygmaea
			MK637760_Menonvillea_spathulata
			NC_007957_Vitis_vinifera
			NC_009265_Aethionema_saxatile
			NC_009266_Aethionema_grandiflorum
			NC_009267_Olimarabidopsis_pumila
			NC_009268_Arabis_hirsuta
			NC_009269_Rorippa_islandica
			NC_009270_Capsella_bursa-pastoris
			NC_009271_Crucihimalaya_wallichii
			NC_009272_Draba_nemorosa
			NC_009273_Lepidium_virginicum
			NC_009274_Lobularia_maritima
			NC_009275_Nasturtium_officinale
			NC_015139.1_Brassica_rapa_pekinensis
			NC_016708_Millettia_pinnata
			NC_016734_Brassica_napus
			NC_024057_Cercis_canadensis
			NC_026445_Cardamine_impatiens
			NC_026446_Cardamine_resedifolia
			NC_028272.1_Brassica_juncea
			NC_028517.1_Capsella_grandiflora
			NC_028726.1_Schrenkiella_parvula
			NC_028727_Eutrema_yunnanense
			NC_028728_Eutrema_heterophyllum
			NC_030450.1_Brassica_nigra
			NC_030515.1_Pugionium_dolabratum
			NC_030516.1_Pugionium_cornutum
			NC_030775.1_Cakile_arabica
			NC_033498.1_Orychophragmus_diffusus
			NC_033499.1_Orychophragmus_taibaiensis
			NC_033500.1_Orychophragmus_hupehensis
			NC_034286.1_Sinalliaria_limprichtiana_grandifolia
			NC_034287.1_Sinalliaria_limprichtiana
			NC_034299.1_Alyssum_desertorum
			NC_034359.1_Solms-laubachia_eurycarpa
			NC_034360.1_Megacarpaea_delavayi
			NC_034361.1_Rudolf-kamelinia_korolkowii
			NC_034363.1_Lepidium_meyenii
			NC_034367_Aethionema_arabicum
			NC_035303.1_Sinapis_arvensis
			NC_035512.1_Hesperis_sylvestris
			NC_035513.1_Lobularia_libyca
			NC_035514.1_Morettia_canescens
			NC_035515.1_Braya_humilis
			MK637761_Notothlaspi_austreale
			MK637826_Neuontobotrys_berningeri
			MK637762_Notoceras_bicorne
			MK637763_Noccaea_caerulescens
			MK637827_Nerisyrenia_comporum
			MK637764_Neotorularia_torulosa
			MK637765_Noccaea_vesicaria
			LN877376_Bunias_orientalis
			LN877377_Bunias_erucago
			MK637766_Ochthodium_aegyptiacum
			MK637767_Oreophyton_falcatum
			MK637768_Menonvillea_linearis
			MK637769_Orychophragmus_violaceus
			MK637770_Phoenicaulis_cheiranthoides
			MK637771_Parodiodoxa_chionophila
			doi:10.5061/dryad.kc5b8_Pentadiplandra_brazzeana
			MK637772_Polyctenium_fremontii
			MK637773_Pseudocamelina_glaucophylla
			MK637774_Paysonia_grandiflora
			MK637828_Pseudofortuynia_leucoclada
			MK637775_Pennellia_longifolia
			MK637776_Parolina_ornata
			MK637777_Parrya_pinnatifida
			MK637778_Physaria_pinetorum
			MK637779_Pugionium_pterocarpum
			MK637780_Petrocallis_pyrenaica
			MK637781_Pseudoarabidopsis_toxophylla
			MK637782_Pseudoturritis_turrita
			LN877378_Bunias_orientalis
			MK637783_Rhiyobotrya_alpina
			doi:10.5061/dryad.kc5b8_Reseda_odorata
			MK637784_Rorippa_islandica
			MK637785_Ricotia_lunaria
			MK637786_Robeschia_schimperi
			MK637787_Sisymbrium_aculeolatum
			MK637788_Strigosella_africana
			MK637789_Smelowskia_altaica
			MK637790_Sisymbrium_altissimum
			doi:10.5061/dryad.kc5b8_Salvadora_sp
			MK637791_Smelowskia_annua
			MK637792_Subularia_aquatica
			MK637793_Schimpera_arabica
			MK637794_Smelowskia_calycina
			MK637795_Stevenia_cheiranthoides
			MK637796_Streptanthus_cooperi
			MK637797_Sphaerocardamum_divaricatum
			doi:10.5061/dryad.kc5b8_Setchellanthus_caeruleus
			MK637798_Smelowskia_flavissima
			MK637799_Sarcodraba_karraikensis
			MK637800_Stenopetalum_lineare
			MK637801_Scolaxion_mexicanus
			MK637802_Sisymbrium_officinale
			MK637803_Savignya_parviflora
			MK637804_Sandbergia_perplexa
			MK637805_Stanleya_pinnata
			MK637806_Schouwia_purpurea
			MK637807_Scapiarabis_saxicola
			MK637829_Shehbazia_tibetica
			MK637808_Sterigmostemum_violaceum
			MK637809_Schizopetalon_walkeri
			MK637810_Thlaspi_arvense
			MK637811_Turritis_glabra
			MK637812_Tropidocarpum_gracile
			MK637813_Thelypodium_laciniatum
			MK637814_Tropaeolum_majus
			MK637815_Teesdalia_nudicaulis
			doi:10.5061/dryad.kc5b8_Tovaria_pendula
			doi:10.5061/dryad.kc5b8_Tropaeolum_peregrinum
			MK637816_Vella_lucentina
			MK637817_Yinshania_acutangula
			MK637818_Yinshania_furcatopilosa
			MK637819_Yinshania_henryi
			MK637830_Yosemitea_repanda
			MK637820_Zuvanda_crenulata
			;
End;
Begin trees;
	Translate
		1 AP000423_Arabidopsis_thaliana,
		2 AP002983_Lotus_japonicus,
		3 AP012207_Pyrus_pyrifolia,
		4 MK637648_Alyssum_alyssoides,
		5 MK637649_Asperuginoides_axillaris,
		6 LN877380_Arabidopsis_carpatica,
		7 LN877381_Arabidopsis_cebennensis,
		8 MK637650_Aurinia_corymbosa,
		9 MK637651_Alyssum_dasycarpum,
		10 MK637652_Anelsonia_eurycarpa,
		11 LN877382_Arabidopsis_halleri,
		12 KM637653_Aphragmus_involucratus,
		13 MK637654_Arabis_josieae,
		14 MK637655_Alyssum_linifolium,
		15 MK637656_Akania_lucens,
		16 LN877383_Arabidopsis_lyrata,
		17 MK637657_Alyssopsis_mollis,
		18 MK637658_Aphragmus_nepalensis,
		19 MK637821_Atacama_nivea,
		20 MK637659_Aubrieta_parvifolia,
		21 LN877384_Arabidopsis_pedemontana,
		22 MK637660_Alliaria_petiolata,
		23 MK637661_Aethionema_saxatile,
		24 MK637662_Asta_schaffneri,
		25 MK637663_Aethionema_spinosum,
		26 MK637664_Arabidella_trisecta,
		27 MK637665_Arabis_verna,
		28 MK637666_Brayopsis_alpaminae,
		29 doi:10.5061/dryad.kc5b8_Batis_maritima,
		30 MK637667_Boechera_breweri,
		31 MK637668_Boechera_davidsonii,
		32 MK637669_Biscutella_laevigata,
		33 MK637670_Boechera_laevigata,
		34 MK637671_Boechera_puberula,
		35 MK637672_Boechera_pulchra,
		36 MK637673_Boechera_stricta,
		37 MK637674_Boechera_suffrutescens,
		38 MK637675_Biscutella_vincentina,
		39 doi:10.5061/dryad.kc5b8_Capparis_spinosa,
		40 MK637676_Clausia_aprica_western,
		41 LN866844_Cochlearia_borzaeana,
		42 MK637677_Cardamine_bulbifera,
		43 MK637678_Chamira_circaeoides,
		44 MK637822_Conringia_clavata,
		45 MK637679_Cardamine_enneaphyllos,
		46 MK637680_Cardamine_glanduligera,
		47 MK637681_Cardamine_hirsuta,
		48 MK637682_Calepina_irregularis,
		49 LN866845_Cochlearia_islandica,
		50 MK637683_Clypeola_jonthlaspi,
		51 MK637684_Cardamine_kitaibelii,
		52 MK637685_Crambe_kralikii,
		53 MK637686_Crucihimalaya_lasiocarpa,
		54 LN877375_Clausia_aprica_eastern,
		55 doi:10.5061/dryad.kc5b8_Cleome_violacea,
		56 MK637687_Cleome_lutea,
		57 MK637688_Crambe_maritima_aegyptiaca,
		58 MK637689_Conringia_orientalis,
		59 MK637690_Capparis_ovata,
		60 MK637691_Cardamine_pentaphyllos,
		61 MK637692_Cremolobos_peruvianus,
		62 MK637693_Conringia_planisiliqua,
		63 MK637694_Conringia_planisiliqua,
		64 LN866846_Cochlearia_pyrenaica,
		65 MK637695_Cardamine_quinquefolia,
		66 LN877385_Capsella_rubella,
		67 LN877386_Camelina_sativa,
		68 MK637696_Cateva_tapia,
		69 MK637697_Chorispora_tenella,
		70 LN866847_Cochlearia_tridactylites,
		71 MK637698_Clausia_trichosepala,
		72 DQ119058_Cucumis_sativus,
		73 DQ226511_Morus_indica,
		74 DQ317523_Glycine_max,
		75 DQ864733_Citrus_sinensis,
		76 MK637699_Draba_aizoides,
		77 MK637700_Dithyrea_californica,
		78 MK637701_Descurainia_erodiifolia,
		79 MK637702_Dipoma_iberideum,
		80 MK637703_Draba_incana,
		81 MK637704_Dontostemon_micranthus,
		82 MK637705_Draba_oligosperma,
		83 MK637706_Delpinophytum_patagonicum,
		84 MK637707_Descurainia_sophia,
		85 MK637708_Diptychocarpus_strictus,
		86 MK637709_Draba_verna,
		87 MK637710_Dimorphocarpa_wislizenii,
		88 EF205595_Mangifera_indica,
		89 EF489041_Populus_trichocarpa,
		90 EU117376_Manihot_esculenta,
		91 EU196765_Phaseolus_vulgaris,
		92 EU262889_Oenothera_biennis,
		93 EU431223_Carica_papaya,
		94 EU835853_Cicer_arietinum,
		95 MK637711_Erysimum_bicolor,
		96 MK637712_Eutrema_integrifolium,
		97 MK637713_Eudema_nubigena,
		98 MK637714_Erysimum_odoratum,
		99 MK637715_Eutrema_salsugineum,
		100 MK637716_Exhalimolobos_weddellii,
		101 MK637717_Fourraea_alpina,
		102 MK637823_Farsetia_occidentalis,
		103 GQ870669_Syzygium_cumini,
		104 MK637718_Guiraoa_arvensis,
		105 MK637719_Goldbachia_laevigata,
		106 doi:10.5061/dryad.kc5b8_Gyrostemnon_racemiger,
		107 HF934132_Arabis_alpina,
		108 HG931056_Potentilla_micrantha,
		109 HM029370_Pisum_sativum,
		110 HM125537_Geranium_palmatum,
		111 HM347959_Eucalyptus_grandis,
		112 HQ285842_Hevea_brasiliensis,
		113 HQ336404_Theobroma_cacao,
		114 HQ336405_Prunus_persica,
		115 HQ336406_Castanea_mollissima,
		116 HQ713469_Erodium_carvifolium,
		117 HQ901196_Gossypium_hirsutum,
		118 MK637720_Heliophila_amplexicaulis,
		119 MK637721_Heldreichia_bupleurifolia,
		120 MK637722_Henophyton_deserti,
		121 MK637723_Horwoodia_dicksoniae,
		122 LN877374_Hesperis_matronalis,
		123 MK637824_Halimolobos_jaegeri,
		124 MK637724_Heliophila_juncea,
		125 MK637725_Heliophila_longifolia,
		126 MK637726_Hilliella_paradoxa,
		127 MK637727_Hesperis_persica,
		128 MK637728_Hornungia_petraea,
		129 MK637729_Heliophila_pusilla,
		130 MK637730_Hemilophia_sessilifolia,
		131 MK637731_Hesperis_tristis,
		132 LN866848_Ionopsidium_acaule,
		133 MK637732_Iskandera_alaica,
		134 MK637733_Iberis_amara,
		135 LT629930_Ionopsidium_megalospermum,
		136 MK637734_Iodanthus_pinnatifidus,
		137 MK637735_Idahoa_scapigera,
		138 MK637736_Isatis_tinctoria,
		139 JF345175_Fragaria_vesca_vesca,
		140 JF937588_Ricinus_communis,
		141 JQ031013_California_macrophylla,
		142 JQ806762_Pachycladon_cheesemanii,
		143 JX205495_Pachycladon_enysii,
		144 JX970937_Quercus_rubra,
		145 KC180800_Corymbia_gummifera,
		146 KC180807_Stockwellia_quadrifida,
		147 KC571835_Prinsepia_utilis,
		148 KC695666_Lupinus_luteus,
		149 KF042344_Vicia_faba,
		150 KF240615_viviania_marifolia,
		151 KF240617_Pelargonium_alternans,
		152 KF241982_Medicago_truncatula,
		153 KF753631_Acer_buergerianum_ningpoense,
		154 KF753637_Rosa_odorata_gigantea,
		155 KF986530_Azadirachta_indica,
		156 KJ001129_Castanopsis_echinocarpa,
		157 KJ414485_Hirtella_physophora,
		158 KJ414486_Parinari_campestris,
		159 KJ476730_Trifolium_meduseum,
		160 KJ716483_Raphanus_sativus,
		161 KJ742926_Salix_interior,
		162 KT962846_Eutrema_halophilum,
		163 KT962847_Eutrema_botschantzevii,
		164 KU170142.1_Pachycladon_fastigiatum,
		165 KY126841.1_Arabis_stelleri_japonica,
		166 KY912021.1_Anastatica_hierochuntica,
		167 KY912024.1_Euclidium_syriacum,
		168 KY912025.1_Farsetia_stylosa,
		169 KY912030.1_Matthiola_incana,
		170 doi:10.5061/dryad.kc5b8_Koeberlina_spinosa,
		171 MK637737_Kernera_saxatilis,
		172 MK637738_Lunaria_annua,
		173 MK637739_Lepidium_echinatum,
		174 MK637740_Leiospora_exscapa,
		175 doi:10.5061/dryad.kc5b8_Limnanthes_douglasii,
		176 MK637741_Ladakiella_klimesii,
		177 MK637742_Lepidium_perfoliatum,
		178 MK637743_Lepidium_sativum,
		179 MK637744_Litwinowia_tenuissima,
		180 MF169880.1_Alyssum_gmelinii,
		181 http://rosaceae.org_Malus_domestica,
		182 MK637745_Matthiola_alyssifolia,
		183 MK637746_Mathewsia_auriculata,
		184 MK637825_Malcolmia_bicolor,
		185 MK637747_Murbeckiella_boryi,
		186 MK637748_Mancoa_hispida,
		187 MK637749_Menonvillea_linearis,
		188 MK637750_Matthiola_longipetala,
		189 MK637751_Malcolmia_maritima,
		190 MK637752_Macropodium_nivale,
		191 MK637753_Mostacillastrum_orbignyanum,
		192 doi:10.5061/dryad.kc5b8_Moringa_olifera,
		193 MK637754_Matthioloa_ovatifolia,
		194 MK637755_Microthlaspi_perfoliatum,
		195 MK637756_Myagrum_perfoliatum,
		196 MK637757_Murbeckiella_pinnatifida,
		197 MK637758_Megacarpaea_polyandra,
		198 MK637759_Megadenia_pygmaea,
		199 MK637760_Menonvillea_spathulata,
		200 NC_007957_Vitis_vinifera,
		201 NC_009265_Aethionema_saxatile,
		202 NC_009266_Aethionema_grandiflorum,
		203 NC_009267_Olimarabidopsis_pumila,
		204 NC_009268_Arabis_hirsuta,
		205 NC_009269_Rorippa_islandica,
		206 NC_009270_Capsella_bursa-pastoris,
		207 NC_009271_Crucihimalaya_wallichii,
		208 NC_009272_Draba_nemorosa,
		209 NC_009273_Lepidium_virginicum,
		210 NC_009274_Lobularia_maritima,
		211 NC_009275_Nasturtium_officinale,
		212 NC_015139.1_Brassica_rapa_pekinensis,
		213 NC_016708_Millettia_pinnata,
		214 NC_016734_Brassica_napus,
		215 NC_024057_Cercis_canadensis,
		216 NC_026445_Cardamine_impatiens,
		217 NC_026446_Cardamine_resedifolia,
		218 NC_028272.1_Brassica_juncea,
		219 NC_028517.1_Capsella_grandiflora,
		220 NC_028726.1_Schrenkiella_parvula,
		221 NC_028727_Eutrema_yunnanense,
		222 NC_028728_Eutrema_heterophyllum,
		223 NC_030450.1_Brassica_nigra,
		224 NC_030515.1_Pugionium_dolabratum,
		225 NC_030516.1_Pugionium_cornutum,
		226 NC_030775.1_Cakile_arabica,
		227 NC_033498.1_Orychophragmus_diffusus,
		228 NC_033499.1_Orychophragmus_taibaiensis,
		229 NC_033500.1_Orychophragmus_hupehensis,
		230 NC_034286.1_Sinalliaria_limprichtiana_grandifolia,
		231 NC_034287.1_Sinalliaria_limprichtiana,
		232 NC_034299.1_Alyssum_desertorum,
		233 NC_034359.1_Solms-laubachia_eurycarpa,
		234 NC_034360.1_Megacarpaea_delavayi,
		235 NC_034361.1_Rudolf-kamelinia_korolkowii,
		236 NC_034363.1_Lepidium_meyenii,
		237 NC_034367_Aethionema_arabicum,
		238 NC_035303.1_Sinapis_arvensis,
		239 NC_035512.1_Hesperis_sylvestris,
		240 NC_035513.1_Lobularia_libyca,
		241 NC_035514.1_Morettia_canescens,
		242 NC_035515.1_Braya_humilis,
		243 MK637761_Notothlaspi_austreale,
		244 MK637826_Neuontobotrys_berningeri,
		245 MK637762_Notoceras_bicorne,
		246 MK637763_Noccaea_caerulescens,
		247 MK637827_Nerisyrenia_comporum,
		248 MK637764_Neotorularia_torulosa,
		249 MK637765_Noccaea_vesicaria,
		250 LN877376_Bunias_orientalis,
		251 LN877377_Bunias_erucago,
		252 MK637766_Ochthodium_aegyptiacum,
		253 MK637767_Oreophyton_falcatum,
		254 MK637768_Menonvillea_linearis,
		255 MK637769_Orychophragmus_violaceus,
		256 MK637770_Phoenicaulis_cheiranthoides,
		257 MK637771_Parodiodoxa_chionophila,
		258 doi:10.5061/dryad.kc5b8_Pentadiplandra_brazzeana,
		259 MK637772_Polyctenium_fremontii,
		260 MK637773_Pseudocamelina_glaucophylla,
		261 MK637774_Paysonia_grandiflora,
		262 MK637828_Pseudofortuynia_leucoclada,
		263 MK637775_Pennellia_longifolia,
		264 MK637776_Parolina_ornata,
		265 MK637777_Parrya_pinnatifida,
		266 MK637778_Physaria_pinetorum,
		267 MK637779_Pugionium_pterocarpum,
		268 MK637780_Petrocallis_pyrenaica,
		269 MK637781_Pseudoarabidopsis_toxophylla,
		270 MK637782_Pseudoturritis_turrita,
		271 LN877378_Bunias_orientalis,
		272 MK637783_Rhiyobotrya_alpina,
		273 doi:10.5061/dryad.kc5b8_Reseda_odorata,
		274 MK637784_Rorippa_islandica,
		275 MK637785_Ricotia_lunaria,
		276 MK637786_Robeschia_schimperi,
		277 MK637787_Sisymbrium_aculeolatum,
		278 MK637788_Strigosella_africana,
		279 MK637789_Smelowskia_altaica,
		280 MK637790_Sisymbrium_altissimum,
		281 doi:10.5061/dryad.kc5b8_Salvadora_sp,
		282 MK637791_Smelowskia_annua,
		283 MK637792_Subularia_aquatica,
		284 MK637793_Schimpera_arabica,
		285 MK637794_Smelowskia_calycina,
		286 MK637795_Stevenia_cheiranthoides,
		287 MK637796_Streptanthus_cooperi,
		288 MK637797_Sphaerocardamum_divaricatum,
		289 doi:10.5061/dryad.kc5b8_Setchellanthus_caeruleus,
		290 MK637798_Smelowskia_flavissima,
		291 MK637799_Sarcodraba_karraikensis,
		292 MK637800_Stenopetalum_lineare,
		293 MK637801_Scolaxion_mexicanus,
		294 MK637802_Sisymbrium_officinale,
		295 MK637803_Savignya_parviflora,
		296 MK637804_Sandbergia_perplexa,
		297 MK637805_Stanleya_pinnata,
		298 MK637806_Schouwia_purpurea,
		299 MK637807_Scapiarabis_saxicola,
		300 MK637829_Shehbazia_tibetica,
		301 MK637808_Sterigmostemum_violaceum,
		302 MK637809_Schizopetalon_walkeri,
		303 MK637810_Thlaspi_arvense,
		304 MK637811_Turritis_glabra,
		305 MK637812_Tropidocarpum_gracile,
		306 MK637813_Thelypodium_laciniatum,
		307 MK637814_Tropaeolum_majus,
		308 MK637815_Teesdalia_nudicaulis,
		309 doi:10.5061/dryad.kc5b8_Tovaria_pendula,
		310 doi:10.5061/dryad.kc5b8_Tropaeolum_peregrinum,
		311 MK637816_Vella_lucentina,
		312 MK637817_Yinshania_acutangula,
		313 MK637818_Yinshania_furcatopilosa,
		314 MK637819_Yinshania_henryi,
		315 MK637830_Yosemitea_repanda,
		316 MK637820_Zuvanda_crenulata
;
tree TREE1 = (((((((((((((((((((((((((((((1[&height=2.0000000161735507E-6,height_95%_HPD={1.9999999807396307E-6,2.0000000517939043E-6},height_median=2.00000000916134E-6,height_range={1.9999999523179213E-6,2.0000000944264684E-6},length=5.288934942690554,length_95%_HPD={3.164774332073989,7.424413811574766},length_median=5.211857318905054,length_range={1.8144222201886322,11.307697028301718}]:[&rate=…
End;
