# Supplementary material for: Nested whole-genome duplications coincide with diversification and high morphological disparity in Brassicaceae
Source: Nat Commun. 2020 Jul 30;11:3795. doi: 10.1038/s41467-020-17605-7 (PMC7393125; doi:10.1038/s41467-020-17605-7)
Supplement: Supplementary file 6 — Source Data [file 41467_2020_17605_MOESM6_ESM.zip › Source data/SourceData_Fig3b_SupplFig11_SupplFig12.tre]

((Carica_papaya:77.67876981,(Akania_lucens:30.887333,Tropaeolum_majus:30.887333):46.79143681):1.077600188,(Moringa_olifera:75.33199782,(Setchellanthus_sp:69.52105944,(Limnanthes_douglasii:67.12176109,((Koeberlina_spinosa:54.42273246,(Salvadora_sp:28.00787097,Batis_maritima:28.00787097):26.4148615):6.609405599,(Tovaria_sp:52.54460214,((Pentadiplandra_sp:46.86085646,(Reseda_odorata:38.42518688,Gyrostemnon_sp:38.42518688):8.43566958):4.264687843,((Crateva_tapia:35.53784972,Capparis_spinosa:35.53784972):5.552657658,(Cleome_violacea:36.56213053,(Aethionema_saxatile:29.94162692,((((((Dontostemon_micranthus:6.359086159,Clausia_trichosepala:6.359086159):2.79727066,Clausia_aprica_western:9.156356818):10.7960552,(Shehbazia_tibetica:14.66671282,(Chorispora_tenella:12.21438102,(Parrya_pinnatifida:8.739716088,(Litwinowia_tenuissima:7.587942736,Diptychocarpus_strictus:7.587942736):1.151773352):3.474664929):2.452331803):5.285699198):1.738407154,((Leiospora_exscapa:16.15350108,(Braya_humilis:11.89706958,((Strigosella_africana:6.546960082,Neotorularia_torulosa:6.546960082):2.152151165,(Solms-laubachia_eurycarpa:7.48265944,(Rudolf-kamelinia_korolkowii:5.802858985,Euclidium_syriacum:5.802858985):1.679800455):1.216451807):3.197958337):4.256431492):2.53695289,(Bunias_orientalis:17.01867835,(Hesperis_matronalis:16.27932431,((Sterigmostemum_violaceum:11.79486882,Matthiola_incana:11.79486882):0.5401511112,(Matthiola_ovatifolia:11.85567815,(Matthiola_alyssifolia:7.865261987,Iskandera_alaica:7.865261987):3.990416167):0.4793417802):3.944304379):0.7393540326):1.671775619):3.000365207):2.420860806,((Asperuginoides_axillaris:22.36817921,(Megadenia_pygmaea:19.49101966,(Ricotia_lunaria:17.987186,(Lunaria_annua:13.74889016,(Heldreichia_bupleurifolia:11.28316416,Biscutella_laevigata:11.28316416):2.465725994):4.238295847):1.503833659):2.877159548):0.602194633,(((Aurinia_corymbosa:14.3844682,(Clypeola_jonthlaspi:6.923752217,Alyssum_linifolium_Meniocus_linifolius:6.923752217):7.460715985):2.345724277,Alyssum_alyssoides:16.73019248):4.960642205,(((Aphragmus_involucratus:20.07898208,((Zuvanda_crenulata:5.413188309,Conringia_clavata_syn._C._perfoliata:5.413188309):7.691612083,(Conringia_orientalis:12.61048571,(Microthlaspi_perfoliatum:6.186373903,Noccaea_caerulescens:6.186373903):6.42411181):0.4943146785):6.974181684):0.2816251911,((Notothlaspi_australe:18.61149216,(Chamira_circaeoides:17.40295838,Heliophila_amplexicaulis:17.40295838):1.208533783):0.794685782,(((Schizopetalon_walkeri:3.168586723,Mathewsia_auriculata:3.168586723):13.54034181,(Petrocallis_pyrenaica:3.751557622,(Rhizobotrya_alpina:2.765652048,Kernera_saxatilis_s._str.:2.765652048):0.985905574):12.95737091):0.4088628265,(((Eudema_nubigena:3.647081752,Brayopsis_alpaminae:3.647081752):12.46923057,Menonvillea_linearis:16.11631232):0.4945657599,((Scoliaxon_mexicanus:11.64619937,Asta_schaffneri:11.64619937):4.762287873,((Subularia_aquatica:13.81555384,Idahoa_scapigera:13.81555384):2.295531878,(Cremolobus_peruvianus:14.09032016,Atacama_nivea:14.09032016):2.02076556):0.2974015284):0.2023908385):0.506913277):2.288386581):0.954429325):0.8788170522,(((Ionopsidium_acaule:7.89392291,Cochlearia_borzaeana:7.89392291):11.01266826,(Hilliella_paradoxa:17.13159559,(((Teesdalia_nudicaulis:15.55994093,Iberis_amara:15.55994093):0.9916302716,(Megacarpaea_polyandra:11.50618367,Pugionium_dolabratum:11.50618367):5.045387531):0.3550662625,(Farsetia_occidentalis:11.08738369,((Notoceras_bicorne:9.130257754,Lobularia_maritima:9.130257754):1.040673568,(Morettia_canescens:6.791760937,(Parolinia_ornata:3.813668368,Anastatica_hierochuntica:3.813668368):2.978092569):3.379170385):0.9164523677):5.819253772):0.224958131):1.774995578):1.934907369,((Pseudoturritis_turrita:18.02462528,(Scapiarabis_saxicola:14.91631587,((Arabis_alpina:12.50971427,(Arabis_verna:4.448708947,Aubrieta_parviflora:4.448708947):8.061005324):1.104629182,(Arabis_hirsuta:12.08955916,Draba_aizoides:12.08955916):1.524784292):1.301972421):3.108309403):1.936264828,(((Alliaria_petiolata:10.76435778,(Thlaspi_arvense:8.269292867,Pseudocamelina_glaucophylla:8.269292867):2.495064917):6.481523336,Eutrema_integrifolium:17.24588112):1.371270497,((Goldbachia_laevigata:10.29266589,Calepina_irregularis:10.29266589):8.094312486,((Schrenkiella_parvula:14.31559932,(Fourraea_alpina:3.559644671,Arabis_josieae:3.559644671):10.75595465):1.043919683,(((Schimpera_arabica:4.068730588,Myagrum_perfoliatum:4.068730588):2.420230302,(Isatis_tinctoria:5.541990049,Conringia_planisiliqua:5.541990049):0.9469708411):7.480468615,((Sisymbrium_aculeolatum:8.099117561,((Sisymbrium_altissimum:3.755080995,(Ochthodium_aegyptiacum:3.604535759,(Sisymbrium_officinale:2.564202868,Pseudofortuynia_leucoclada:2.564202868):1.04033289):0.1505452364):2.987927107,((Streptanthus_cooperi:4.635674931,(Thelypodium_laciniatum:2.443935314,Stanleya_pinnata:2.443935314):2.191739617):0.1691830865,((Parodiodoxa_chionophila:4.018795427,Neuontobotrys_berningeri:4.018795427):0.203868401,(Sarcodraba_karraikensis:2.671433424,Mostacillastrum_orbignyanum:2.671433424):1.551230404):0.5821941892):1.938150085):1.356109459):4.468299446,((Sinalliaria_limprichtiana_var._grandifolia:8.488224487,Orychophragmus_diffusus:8.488224487):3.804550358,((Schouwia_purpurea:9.086749763,Horwoodia_dicksoniae:9.086749763):1.363736556,(Vella_lucentina:9.780313348,(Cakile_maritima_subsp._aegyptiaca:8.583761053,((Crambe_kralikii:7.012517882,(Guiraoa_arvensis:4.011644405,(Sinapis_arvensis:2.379702173,Brassica_nigra:2.379702173):1.631942231):3.000873477):1.371881131,(Henophyton_deserti:7.778211764,(Savignya_parviflora:7.123823791,(Raphanus_sativus:4.423965962,Brassica_rapa_subsp._pekinensis:4.423965962):2.699857829):0.6543879735):0.6061872489):0.1993620394):1.196552295):0.6701729707):1.842288527):0.2746421622):1.402012498):1.390089501):3.027459365):0.2301732449):1.343738489):0.8806084338):0.3979257807):0.4514103642):1.279539158):1.141306136):1.033039842,((((Tropidocarpum_gracile:9.608480408,Hornungia_petraea:9.608480408):5.139218859,(Robeschia_schimperi:9.463375133,Descurainia_erodiifolia:9.463375133):5.284324134):2.25209504,(Yinshania_acutangula:13.14675358,Smelowskia_altaica:13.14675358):3.853040727):2.982839,((Delpinophytum_patagonicum:12.42125286,Lepidium_echinatum:12.42125286):6.346753609,(((Rorippa_islandica:6.847054719,Barbarea_verna:6.847054719):5.166125111,(Nasturtium_officinale:8.146023956,((Iodanthus_pinnatifidus:5.525488168,Cardamine_kitaibelii:5.525488168):1.541308887,Cardamine_bulbifera:7.066797055):1.079226901):3.867155874):6.533445326,((Stevenia_cheiranthoides:12.8661594,Macropodium_nivale:12.8661594):5.077484715,(((Physaria_pinetorum:6.684938886,Paysonia_grandiflora:6.684938886):2.165276933,(Nerisyrenia_camporum:5.011480444,(Dimorphocarpa_wislizenii:4.620996082,Dithyrea_californica:4.620996082):0.3904843611):3.838735376):7.082255354,(((Mancoa_hispida:7.95396284,(Exhalimolobos_weddellii:7.247701956,(Sphaerocardamum_divaricatum:4.821790249,(Pennellia_longifolia:3.721254504,Halimolobus_jaegeri:3.721254504):1.100535745):2.425911707):0.7062608842):4.066841138,(Polyctenium_fremontii:8.881843849,(Phoenicaulis_cheiranthoides:6.253117506,((Sandbergia_perplexa:2.917701759,Boechera_puberula:2.917701759):0.3388112555,(Boechera_stricta:2.907005788,(Boechera_pulchra:1.599882721,(Yosemitea_repanda:1.367126081,Anelsonia_eurycarpa:1.367126081):0.23275664):1.307123067):0.3495072268):2.996604492):2.628726343):3.138960129):0.8768589995,(((Dipoma_iberideum:10.04803238,(Ladakiella_klimesii:7.505480716,Crucihimalaya_lasiocarpa:7.505480716):2.542551669):1.227396385,((Stenopetalum_lineare:3.936596922,Arabidella_trisecta:3.936596922):1.632610782,Pachycladon_cheesemanii:5.569207704):5.706221065):1.036787207,(Hemilophia_sessilifolia:10.90421969,(((Alyssopsis_mollis:1.293954445,Olimarabidopsis_pumila:1.293954445):7.677066736,(Malcolmia_bicolor:6.955693955,Erysimum_bicolor:6.955693955):2.015327227):0.4553391447,((Turritis_glabra:4.551978259,Pseudoarabidopsis_toxophylla:4.551978259):3.814764619,((Oreophyton_falcatum:2.11247508,Murbeckiella_boryi:2.11247508):5.79230244,((Camelina_sativa:6.599337934,Capsella_rubella:6.599337934):0.9770904193,Arabidopsis_thaliana:7.576428353):0.3283491668):0.4619653574):1.059617449):1.477859367):1.407996284):0.5854470014):3.034808196):2.011172945):0.6029810372):0.2213813141):1.214626838):5.162086512):4.796907098):6.620503609):4.528376853):10.03503692):1.419057836):8.487535921):6.08962303):2.399298354):5.81093838):3.424372177);
