# Supplementary material for: Nested whole-genome duplications coincide with diversification and high morphological disparity in Brassicaceae
Source: Nat Commun. 2020 Jul 30;11:3795. doi: 10.1038/s41467-020-17605-7 (PMC7393125; doi:10.1038/s41467-020-17605-7)
Supplement: Supplementary file 6 — Source Data [file 41467_2020_17605_MOESM6_ESM.zip › Source data/SourceData_SupplFig1.tre]

#NEXUS
begin taxa;
	dimensions ntax=316;
	taxlabels
	Acerbuergerianumsubspningpoense
	Aethionemaarabicum
	Aethionemacoridifolium
	Aethionemagrandiflorum
	Aethionemasaxatile
	Aethionemaspinosum
	Akanialucens
	Alliariapetiolata
	Alyssopsismollis
	Alyssumalyssoides
	Alyssumdasycarpum
	Alyssumdesertorum
	Alyssumgmelinii
	Alyssumlinifolium
	Anastaticahierochuntica
	Anelsoniaeurycarpa
	Aphragmusinvolucratus
	Aphragmusnepalensis
	Arabidellatrisecta
	Arabidopsiscarpatica
	Arabidopsiscebennensis
	Arabidopsishalleri
	Arabidopsislyrata
	Arabidopsispedemontana
	Arabidopsisthaliana
	Arabisalpina
	Arabishirsuta
	Arabisjosiae
	Arabisstellerisubspjaponica
	Arabisverna
	Asperuginoidesaxillaris
	Astaschaffneri
	Atacamanivea
	Aubrietaparviflora
	Auriniacorymbosa
	Azadirachtaindica
	Barbareaverna
	Batismaritima
	Biscutellalaevigata
	Biscutellavincentina
	Boecherabreweri
	Boecheradavidsonii
	Boecheralaevigata
	Boecherapuberula
	Boecherapulchra
	Boecherastricta
	Boecherasuffrutescens
	Brassicajuncea
	Brassicanapus
	Brassicanigra
	Brassicarapasubsppekinensis
	Brayahumilis
	Brayopsisalpaminae
	Buniaserucago
	BuniasorientalisOS09
	BuniasorientalisRO12
	Cakilearabica
	Cakilemaritimasubspaegyptiaca
	Calepinairregularis
	Californiamacrophylla
	Camelinasativa
	Capparisovata
	Capparisspinosa
	Capsellabursa-pastoris
	Capsellagrandiflora
	Capsellarubella
	Cardaminebulbifera
	Cardamineenneaphyllos
	Cardamineglanduligera
	Cardaminehirsuta
	Cardamineimpatiens
	Cardaminekitaibelii
	Cardaminepentaphyllos
	Cardaminequinquefolia
	Cardamineresedifolia
	Caricapapaya
	Castaneamollissima
	Castanopsisechinocarpa
	Cerciscanadensis
	Chamiracircaeoides
	Chorisporatenella
	Cicerarietinum
	Citrussinensis
	Clausiaapricaeastern
	Clausiaapricawestern
	Clausiatrichosepala
	Cleomelutea
	Cleomeviolacea
	Clypeolajonthlaspi
	Cochleariaborzaeana
	Cochleariaislandica
	Cochleariapyrenaica
	Cochleariatridactylites
	Conringiaclavata
	Conringiaorientalis
	ConringiaplanisiliquaCpla091
	ConringiaplanisiliquaCpla150
	Corymbiagummifera
	Crambekralikii
	Cratevatapia
	Cremolobusperuvianus
	Crucihimalayalasiocarpa
	Crucihimalayawallichii
	Cucumissativus
	Delpinophytumpatagonicum
	Descurainiaerodiifolia
	Descurainiasophia
	Dimorphocarpawislizenii
	Dipomaiberideum
	Diptychocarpusstrictus
	Dithyreacalifornica
	Dontostemonmicranthus
	Drabaaizoides
	Drabaincana
	Drabanemorosa
	Drabaoligosperma
	Drabaverna
	Erodiumcarvifolium
	Erysimumbicolor
	Erysimumodoratum
	Eucalyptusgrandis
	Euclidiumsyriacum
	Eudemanubigena
	Eutremabotschantzevii
	Eutremahalophilum
	Eutremaheterophyllum
	Eutremaintegrifolium
	Eutremasalsugineum
	Eutremayunnanense
	Exhalimolobosweddellii
	Farsetiaoccidentalis
	Farsetiastylosa
	Fourraeaalpina
	Fragariavescasubspvesca
	Geraniumpalmatum
	Glycinemax
	Goldbachialaevigata
	Gossypiumhirsutum
	Guiraoaarvensis
	Gyrostemnonsp
	Halimolobosjaegeri
	Heldreichiabupleurifolia
	Heliophilaamplexicaulis
	Heliophilajuncea
	Heliophilalongifolia
	Heliophilapusilla
	Hemilophiasessilifolia
	Henophytondeserti
	Hesperismatronalis
	Hesperispersica
	Hesperissylvestris
	Hesperistristis
	Heveabrasiliensis
	Hilliellaparadoxa
	Hirtellaphysophora
	Hornungiapetraea
	Horwoodiadicksoniae
	Iberisamara
	Idahoascapigera
	Iodanthuspinnatifidus
	Ionopsidiumacaule
	Ionopsidiummegalospermum
	Isatistinctoria
	Iskanderaalaica
	Kernerasaxatilis
	Koeberliniaspinosa
	Ladakiellaklimesii
	Leiosporaexscapa
	Lepidiumechinatum
	Lepidiummeyenii
	Lepidiumperfoliatum
	Lepidiumsativum
	Lepidiumvirginicum
	Limnanthesdouglasii
	Litwinowiatenuissima
	Lobularialibyca
	Lobulariamaritima
	Lotusjaponicus
	Lunariaannua
	Lupinusluteus
	Macropodiumnivale
	Malcolmiabicolor
	Malcolmiamaritima
	Malusdomestica
	Mancoahispida
	Mangiferaindica
	Manihotesculenta
	Mathewsiaauriculata
	Matthiolaalyssifolia
	Matthiolaincana
	Matthiolalongipetala
	Matthiolaovatifolia
	Medicagotruncatulaftricycla
	Megacarpaeadelavayi
	Megacarpaeapolyandra
	Megadeniapygmaea
	Menonvillealinearis
	Menonvilleaspathulata
	Microthlaspiperfoliatum
	Millettiapinnata
	Morettiacanescens
	Moringaolifera
	Morusindica
	Mostacillastrumorbignyanum
	Murbeckiellaboryi
	Murbeckiellapinnatifida
	Myagrumperfoliatum
	Nasturtiumofficinale
	Neotorulariatorulosa
	Nerisyreniacamporum
	Neuontobotrysberningeri
	Noccaeacaerulescens
	Noccaeavesicaria
	Notocerasbicorne
	Notothlaspiaustrale
	Ochthodiumaegyptiacum
	Oenotherabiennis
	Olimarabidopsispumila
	Onurisgraminifolia
	Oreophytonfalcatum
	Orychophragmusdiffusus
	Orychophragmushupehensis
	Orychophragmustaibaiensis
	Orychophragmusviolaceus
	Pachycladoncheesemanii
	Pachycladonenysii
	Pachycladonfastigiatum
	Parinaricampestris
	Parodiodoxachionophila
	Paroliniaornata
	Parryapinnatifida
	Paysoniagrandiflora
	Pelargoniumalternans
	Pennellialongifolia
	Pentadiplandrasp
	Petrocallispyrenaica
	Phaseolusvulgaris
	Phoenicaulischeiranthoides
	Physariapinetorum
	Pisumsativum
	Polycteniumfremontii
	Populustrichocarpa
	Potentillamicrantha
	Prinsepiautilis
	Prunuspersica
	Pseudoarabidopsistoxophylla
	Pseudocamelinaglaucophylla
	Pseudofortuynialeucoclada
	Pseudoturritisturrita
	Pugioniumcornutum
	Pugioniumdolabratum
	Pugioniumpterocarpum
	Pyruspyrifolia
	Quercusrubra
	Raphanussativus
	Resedaodorata
	Rhizobotryaalpina
	Ricinuscommunis
	Ricotialunaria
	Robeschiaschimperi
	Rorippaislandica
	Rosaodoratavargigantea
	Rudolf-kameliniakorolkowii
	Salixinterior
	Salvadorasp
	Sandbergiaperplexa
	Sarcodrabakarraikensis
	Savignyaparviflora
	Scapiarabissaxicola
	Schimperaarabica
	Schizopetalonwalkeri
	Schouwiapurpurea
	Schrenkiellaparvula
	Scoliaxonmexicanus
	Setchellanthussp
	Shehbaziatibetica
	Sinalliarialimprichtiana
	Sinalliarialimprichtianavargrandifolia
	Sinapisarvensis
	Sisymbriumaculeolatum
	Sisymbriumaltissimum
	Sisymbriumofficinale
	Smelowskiaaltaica
	Smelowskiaannua
	Smelowskiacalycina
	Smelowskiaflavissima
	Solms-laubachiaeurycarpa
	Sphaerocardamumdivaricatum
	Stanleyapinnata
	Stenopetalumlineare
	Sterigmostemumviolaceum
	Steveniacheiranthoides
	Stockwelliaquadrifida
	Streptanthuscooperi
	Strigosellaafricana
	Subulariaaquatica
	Syzygiumcumini
	Teesdalianudicaulis
	Thelypodiumlaciniatum
	Theobromacacao
	Thlaspiarvense
	Tovariasp
	Trifoliummeduseum
	Tropaeolummajus
	Tropaeolumperegrinum
	Tropidocarpumgracile
	Turritisglabra
	Vellalucentina
	Viciafaba
	Vitisvinifera
	Vivianiamarifolia
	Yinshaniaacutangula
	Yinshaniafurcatopilosa
	Yinshaniahenryi
	Yosemitearepanda
	Zuvandacrenulata
;
end;
begin trees;
	tree tree_1 = [&R] ((((((Salixinterior:0.009476,Populustrichocarpa:0.003228)[&label=100]:0.027139,(Hirtellaphysophora:0.002474,Parinaricampestris:0.002476)[&label=100]:0.04397)[&label=100]:0.001534,(Ricinuscommunis:0.016466,(Manihotesculenta:0.005458,Heveabrasiliensis:0.006165)[&label=100]:0.007679)[&label=100]:0.010312)[&label=100]:0.016555,((Cerciscanadensis:0.014722,(Lupinusluteus:0.03281,(((P…
end;
begin figtree;
	set appearance.backgroundColorAttribute="Default";
	set appearance.backgroundColour=#ffffff;
	set appearance.branchColorAttribute="User selection";
	set appearance.branchColorGradient=false;
	set appearance.branchLineWidth=1.0;
	set appearance.branchMinLineWidth=0.0;
	set appearance.branchWidthAttribute="Fixed";
	set appearance.foregroundColour=#000000;
	set appearance.hilightingGradient=false;
	set appearance.selectionColour=#2d3680;
	set branchLabels.colorAttribute="User selection";
	set branchLabels.displayAttribute="Branch times";
	set branchLabels.fontName="sansserif";
	set branchLabels.fontSize=8;
	set branchLabels.fontStyle=0;
	set branchLabels.isShown=false;
	set branchLabels.significantDigits=4;
	set layout.expansion=0;
	set layout.layoutType="RECTILINEAR";
	set layout.zoom=0;
	set legend.attribute=null;
	set legend.fontSize=10.0;
	set legend.isShown=false;
	set legend.significantDigits=4;
	set nodeBars.barWidth=4.0;
	set nodeBars.displayAttribute=null;
	set nodeBars.isShown=false;
	set nodeLabels.colorAttribute="User selection";
	set nodeLabels.displayAttribute="label";
	set nodeLabels.fontName="sansserif";
	set nodeLabels.fontSize=8;
	set nodeLabels.fontStyle=0;
	set nodeLabels.isShown=true;
	set nodeLabels.significantDigits=4;
	set nodeShapeExternal.colourAttribute=null;
	set nodeShapeExternal.isShown=false;
	set nodeShapeExternal.minSize=10.0;
	set nodeShapeExternal.scaleType=Width;
	set nodeShapeExternal.shapeType=Circle;
	set nodeShapeExternal.size=4.0;
	set nodeShapeExternal.sizeAttribute=null;
	set nodeShapeInternal.colourAttribute=null;
	set nodeShapeInternal.isShown=false;
	set nodeShapeInternal.minSize=10.0;
	set nodeShapeInternal.scaleType=Width;
	set nodeShapeInternal.shapeType=Circle;
	set nodeShapeInternal.size=4.0;
	set nodeShapeInternal.sizeAttribute=null;
	set polarLayout.alignTipLabels=false;
	set polarLayout.angularRange=0;
	set polarLayout.rootAngle=0;
	set polarLayout.rootLength=100;
	set polarLayout.showRoot=true;
	set radialLayout.spread=0.0;
	set rectilinearLayout.alignTipLabels=false;
	set rectilinearLayout.curvature=0;
	set rectilinearLayout.rootLength=100;
	set scale.offsetAge=0.0;
	set scale.rootAge=1.0;
	set scale.scaleFactor=1.0;
	set scale.scaleRoot=false;
	set scaleAxis.automaticScale=true;
	set scaleAxis.fontSize=8.0;
	set scaleAxis.isShown=false;
	set scaleAxis.lineWidth=1.0;
	set scaleAxis.majorTicks=1.0;
	set scaleAxis.minorTicks=0.5;
	set scaleAxis.origin=0.0;
	set scaleAxis.reverseAxis=false;
	set scaleAxis.showGrid=true;
	set scaleBar.automaticScale=true;
	set scaleBar.fontSize=10.0;
	set scaleBar.isShown=true;
	set scaleBar.lineWidth=1.0;
	set scaleBar.scaleRange=0.0;
	set tipLabels.colorAttribute="User selection";
	set tipLabels.displayAttribute="Names";
	set tipLabels.fontName="sansserif";
	set tipLabels.fontSize=8;
	set tipLabels.fontStyle=0;
	set tipLabels.isShown=true;
	set tipLabels.significantDigits=4;
	set trees.order=true;
	set trees.orderType="increasing";
	set trees.rooting=false;
	set trees.rootingType="User Selection";
	set trees.transform=false;
	set trees.transformType="cladogram";
end;
