# Supplementary material for: Nested whole-genome duplications coincide with diversification and high morphological disparity in Brassicaceae
Source: Nat Commun. 2020 Jul 30;11:3795. doi: 10.1038/s41467-020-17605-7 (PMC7393125; doi:10.1038/s41467-020-17605-7)
Supplement: Supplementary file 6 — Source Data [file 41467_2020_17605_MOESM6_ESM.zip › Source data/SourceData_SupplFig14.tre]

#NEXUS
begin taxa;
	dimensions ntax=60;
	taxlabels
	Aethionema_saxatile
	Alyssopsis_mollis
	Aphragmus_involucratus
	Arabidopsis_lyrata
	Arabis_josiae
	Asperuginoides_axillaris
	Asta_schaffneri
	Aurinia_corymbosa
	Biscutella_laevigata
	Boechera_stricta
	Brayopsis_alpaminae
	Bunias_orientalisRO12
	Calepina_irregularis
	Camelina_sativa
	Capsella_rubella
	Cardamine_hirsuta
	Chamira_circaeoides
	Chorispora_tenella
	Cleome_lutea
	Conringia_orientalis
	Conringia_planisiliquaCpla091
	Cremolobus_peruvianus
	Crucihimalaya_lasiocarpa
	Descurainia_sophia
	Dipoma_iberideum
	Erysimum_odoratum
	Eutrema_salsugineum
	Fourraea_alpina
	Halimolobos_jaegeri
	Heldreichia_bupleurifolia
	Heliophila_longifolia
	Hemilophia_sessilifolia
	Hesperis_matronalis
	Iberis_amara
	Idahoa_scapigera
	Isatis_tinctoria
	Kernera_saxatilis
	Lepidium_perfoliatum
	Lunaria_annua
	Malcolmia_maritima
	Megacarpaea_polyandra
	Murbeckiella_pinnatifida
	Neotorularia_torulosa
	Noccaea_vesicaria
	Notothlaspi_australe
	Ochthodium_aegyptiacum
	Petrocallis_pyrenaica
	Physaria_pinetorum
	Pseudofortuynia_leucoclada
	Pseudoturritis_turrita
	Ricotia_lunaria
	Schizopetalon_walkeri
	Scoliaxon_mexicanus
	Sisymbrium_officinale
	Smelowskia_calycina
	Stanleya_pinnata
	Subularia_aquatica
	Thlaspi_arvense
	Turritis_glabra
	Yinshania_acutangula
;
end;
begin trees;
	tree tree_1 = [&R] (((((Asperuginoides_axillaris:0.009164,(Ricotia_lunaria:0.008497,((Heldreichia_bupleurifolia:0.005148,Biscutella_laevigata:0.007136)[&label=100]:7.82E-4,Lunaria_annua:0.003499)[&label=100]:0.001224)[&label=100]:9.98E-4,((Conringia_orientalis:0.003226,Noccaea_vesicaria:0.006568)[&label=99]:0.004047,Aphragmus_involucratus:0.011047,Heliophila_longifolia:0.007767,Chamira_circaeoide…
	tree tree_2 = [&R] ((Lunaria_annua:0.008854,Biscutella_laevigata:0.005997,Chorispora_tenella:0.014531,Hesperis_matronalis:0.004633,Neotorularia_torulosa:0.008266,Bunias_orientalisRO12:0.006865,Asperuginoides_axillaris:0.015647,Aurinia_corymbosa:0.018036,Schizopetalon_walkeri:0.006101,Scoliaxon_mexicanus:0.001813,Notothlaspi_australe:0.002365,Brayopsis_alpaminae:0.006418,Chamira_circaeoides:0.0083…
	tree tree_3 = [&R] (((((((((((Pseudofortuynia_leucoclada:0.001,Ochthodium_aegyptiacum:0.001)[&label=100]:0.001,Sisymbrium_officinale:0.001)[&label=100]:0.001,Stanleya_pinnata:0.001)[&label=100]:0.001,(Isatis_tinctoria:0.001,Conringia_planisiliquaCpla091:0.001)[&label=100]:0.001,(Arabis_josiae:0.001,Fourraea_alpina:0.001)[&label=100]:0.001)[&label=100]:0.001,(Thlaspi_arvense:0.001,Eutrema_salsugin…
end;
