# Supplementary material for: Nested whole-genome duplications coincide with diversification and high morphological disparity in Brassicaceae
Source: Nat Commun. 2020 Jul 30;11:3795. doi: 10.1038/s41467-020-17605-7 (PMC7393125; doi:10.1038/s41467-020-17605-7)
Supplement: Supplementary file 6 — Source Data [file 41467_2020_17605_MOESM6_ESM.zip › Source data/SourceData_SupplFig3.tre]

#NEXUS
begin taxa;
	dimensions ntax=194;
	taxlabels
	'Aethionema-saxatile_S126_contigs.fas'
	'Aethionema-spinosum_S66_contigs.fas'
	'Alliaria-petiolata_S64_contigs.fas'
	'Alyssopsis-mollis_S207_contigs.fas'
	'Alyssum-alyssoides_S204_contigs.fas'
	'Alyssum-dasycarpum_S3_contigs.fas'
	'Alyssum-linifolium_S5_contigs.fas'
	'Anelsonia-eurycarpa_S124_contigs.fas'
	'Aphragmus-involucratus_S4_contigs.fas'
	'Aphragmus-nepalensis_S170_contigs.fas'
	'Arabidella-trisecta_S8_contigs.fas'
	'Arabidopsis-arenosa_S185_contigs.fas'
	'Arabidopsis-cebennensis_S186_contigs.fas'
	'Arabidopsis-halleri_S187_contigs.fas'
	'Arabidopsis-lyrata_S188_contigs.fas'
	'Arabidopsis-pedemontana_S189_contigs.fas'
	'Arabis-josiae_S63_contigs.fas'
	'Arabis-verna_S127_contigs.fas'
	'Asperuginoides-axillaris_S62_contigs.fas'
	'Asta-schaffneri_S65_contigs.fas'
	'Atacama-nivea_S125_contigs.fas'
	'Aubrieta-parviflora_S7_contigs.fas'
	'Aurinia-corymbosa_S205_contigs.fas'
	'Biscutella-laevigata_S9_contigs.fas'
	'Biscutella-vincentina_S10_contigs.fas'
	'Boechera-breweri_S129_contigs.fas'
	'Boechera-davidsonii_S130_contigs.fas'
	'Boechera-laevigata_S131_contigs.fas'
	'Boechera-puberula_S132_contigs.fas'
	'Boechera-pulchra_S208_contigs.fas'
	'Boechera-stricta_S67_contigs.fas'
	'Boechera-suffrutescens_S134_contigs.fas'
	'Brayopsis-alpaminae_S128_contigs.fas'
	'Bunias-erucago_S190_contigs.fas'
	'Bunias-orientalis_S192_contigs.fas'
	'Cakile-maritima_S70_contigs.fas'
	'Calepina-irregularis_S13_contigs.fas'
	'Camelina-sativa_S199_contigs.fas'
	'Capsella-rubella_S198_contigs.fas'
	'Cardamine-bulbifera_S135_contigs.fas'
	'Cardamine-enneaphyllos_S137_contigs.fas'
	'Cardamine-glanduligera_S138_contigs.fas'
	'Cardamine-hirsuta_S12_contigs.fas'
	'Cardamine-kitaibelii_S227_contigs.fas'
	'Cardamine-pentaphyllos_S139_contigs.fas'
	'Cardamine-quinquefolia_S142_contigs.fas'
	'Chamira-circaeoides_S68_contigs.fas'
	'Chorispora-tenella_S19_contigs.fas'
	'Clausia-aprica_S11_contigs.fas'
	'Clausia-aprica_S194_contigs.fas'
	'Clausia-trichosepala_S143_contigs.fas'
	'Cleome-lutea_S210_contigs.fas'
	'Clypeola-jonthlaspi_S14_contigs.fas'
	'Cochlearia-borzaeana_S195_contigs.fas'
	'Cochlearia-islandica_S196_contigs.fas'
	'Cochlearia-pyrenaica_S197_contigs.fas'
	'Cochlearia-tridactylites_S200_contigs.fas'
	'Conringia-clavata_S136_contigs.fas'
	'Conringia-orientalis_S17_contigs.fas'
	'Conringia-planisiliqua_S141_contigs.fas'
	'Crambe-kralikii_S209_contigs.fas'
	'Cremolobus-peruvianus_S212_contigs.fas'
	'Crucihimalaya-lasiocarpa_S15_contigs.fas'
	'Delpinophytum-patagonicum_S149_contigs.fas'
	'Descurainia-erodiifolia_S21_contigs.fas'
	'Descurainia-sophia_S23_contigs.fas'
	'Dimorphocarpa-wislizeni_S25_contigs.fas'
	'Dipoma-iberideum_S146_contigs.fas'
	'Diptychocarpus-strictus_S24_contigs.fas'
	'Dithyrea-californica_S145_contigs.fas'
	'Dontostemon-micranthus_S22_contigs.fas'
	'Draba-aizoides_S144_contigs.fas'
	'Draba-incana_S147_contigs.fas'
	'Draba-oligosperma_S148_contigs.fas'
	'Draba-verna_S150_contigs.fas'
	'Erysimum-bicolor_S26_contigs.fas'
	'Erysimum-odoratum_S28_contigs.fas'
	'Eudema-nubigena_S73_contigs.fas'
	'Eutrema-integrifolium_S213_contigs.fas'
	'Eutrema-salsugineum_S74_contigs.fas'
	'Exhalimolobos-weddellii_S151_contigs.fas'
	'Farsetia-occidentalis_S214_contigs.fas'
	'Fourraea-alpina_S75_contigs.fas'
	'Goldbachia-laevigata_S31_contigs.fas'
	'Guiraoa-arvensis_S30_contigs.fas'
	'Halimolobos-jaegeri_S153_contigs.fas'
	'Heldreichia-bupleurifolia_S215_contigs.fas'
	'Heliophila-amplexicaulis_S152_contigs.fas'
	'Heliophila-juncea_S216_contigs.fas'
	'Heliophila-longifolia_S32_contigs.fas'
	'Heliophila-pusilla_S34_contigs.fas'
	'Hemilophia-sessilifolia_S79_contigs.fas'
	'Henophyton-deserti_S77_contigs.fas'
	'Hesperis-matronalis_S201_contigs.fas'
	'Hesperis-persica_S33_contigs.fas'
	'Hesperis-tristis_S35_contigs.fas'
	'Hilliella-paradoxa_S122_contigs.fas'
	'Hornungia-petraea_S155_contigs.fas'
	'Horwoodia-dicksoniae_S78_contigs.fas'
	'Iberis-amara_S37_contigs.fas'
	'Idahoa-scapigera_S81_contigs.fas'
	'Iodanthus-pinnatifidus_S80_contigs.fas'
	'Ionopsidium-acaule_S202_contigs.fas'
	'Ionopsidium-megalospermum_S203_contigs.fas'
	'Isatis-tinctoria_S82_contigs.fas'
	'Iskandera-alaica_S36_contigs.fas'
	'Kernera-saxatilis_S83_contigs.fas'
	'Ladakiella-klimesii_S85_contigs.fas'
	'Leiospora-exscapa_S38_contigs.fas'
	'Lepidium-echinatum_S156_contigs.fas'
	'Lepidium-perfoliatum_S86_contigs.fas'
	'Lepidium-sativum_S87_contigs.fas'
	'Litwinowia-tenuissima_S39_contigs.fas'
	'Lunaria-annua_S84_contigs.fas'
	'Macropodium-nivale_S92_contigs.fas'
	'Malcolmia-bicolor_S89_contigs.fas'
	'Malcolmia-maritima_S91_contigs.fas'
	'Mancoa-hispida_S157_contigs.fas'
	'Mathewsia-auriculata_S40_contigs.fas'
	'Matthiola-alyssifolia_S217_contigs.fas'
	'Matthiola-longipetala_S41_contigs.fas'
	'Matthiola-ovatifolia_S42_contigs.fas'
	'Megacarpaea-polyandra_S95_contigs.fas'
	'Megadenia-pygmaea_S96_contigs.fas'
	'Menonvillea-linearis_S158_contigs.fas'
	'Menonvillea-spathulata_S160_contigs.fas'
	'Microthlaspi-perfoliatum_S43_contigs.fas'
	'Mostacillastrum-orbignyanum_S159_contigs.fas'
	'Murbeckiella-boryi_S90_contigs.fas'
	'Murbeckiella-pinnatifida_S94_contigs.fas'
	'Myagrum-perfoliatum_S93_contigs.fas'
	'Neotorularia-torulosa_S46_contigs.fas'
	'Nerisyrenia-camporum_S45_contigs.fas'
	'Neuontobotrys-berningeri_S162_contigs.fas'
	'Noccaea-caerulescens_S44_contigs.fas'
	'Noccaea-vesicaria_S20_contigs.fas'
	'Notoceras-bicorne_S97_contigs.fas'
	'Notothlaspi-australe_S218_contigs.fas'
	'Ochthodium-aegyptiacum_S219_contigs.fas'
	'Oreophyton-falcatum_S220_contigs.fas'
	'Orychophragmus-violaceus_S221_contigs.fas'
	'Parodiodoxa-chionophila_S164_contigs.fas'
	'Parolinia-ornata_S105_contigs.fas'
	'Parrya-pinnatifida_S47_contigs.fas'
	'Paysonia-grandiflora_S103_contigs.fas'
	'Pennellia-longifolia_S166_contigs.fas'
	'Petrocallis-pyrenaica_S48_contigs.fas'
	'Phoenicaulis-cheiranthoides_S163_contigs.fas'
	'Physaria-pinetorum_S106_contigs.fas'
	'Polyctenium-fremontii_S165_contigs.fas'
	'Pseudoarabidopsis-toxophylla_S49_contigs.fas'
	'Pseudocamelina-glaucophylla_S102_contigs.fas'
	'Pseudofortuynia-leucoclada_S104_contigs.fas'
	'Pseudoturritis-turrita_S108_contigs.fas'
	'Pugionium-pterocarpum_S107_contigs.fas'
	'Rhizobotrya-alpina_S167_contigs.fas'
	'Ricotia-lunaria_S109_contigs.fas'
	'Robeschia-schimperi_S222_contigs.fas'
	'Rorippa-islandica_S50_contigs.fas'
	'Sandbergia-perplexa_S176_contigs.fas'
	'Sarcodraba-karraikensis_S173_contigs.fas'
	'Savignya-parviflora_S113_contigs.fas'
	'Scapiarabis-saxicola_S115_contigs.fas'
	'Schimpera-arabica_S111_contigs.fas'
	'Schizopetalon-walkeri_S178_contigs.fas'
	'Schouwia-purpurea_S58_contigs.fas'
	'Scoliaxon-mexicanus_S174_contigs.fas'
	'Shehbazia-tibetica_S177_contigs.fas'
	'Sisymbrium-aculeolatum_S169_contigs.fas'
	'Sisymbrium-altissimum_S110_contigs.fas'
	'Sisymbrium-officinale_S175_contigs.fas'
	'Smelowskia-altaica_S52_contigs.fas'
	'Smelowskia-annua_S53_contigs.fas'
	'Smelowskia-calycina_S171_contigs.fas'
	'Smelowskia-flavissima_S56_contigs.fas'
	'Sphaerocardamum-divaricatum_S172_contigs.fas'
	'Stanleya-pinnata_S114_contigs.fas'
	'Stenopetalum-lineare_S57_contigs.fas'
	'Sterigmostemum-violaceum_S59_contigs.fas'
	'Stevenia-cheiranthoides_S55_contigs.fas'
	'Streptanthus-cooperi_S112_contigs.fas'
	'Strigosella-africana_S51_contigs.fas'
	'Subularia-aquatica_S223_contigs.fas'
	'Teesdalia-nudicaulis_S60_contigs.fas'
	'Thelypodium-laciniatum_S180_contigs.fas'
	'Thlaspi-arvense_S116_contigs.fas'
	'Tropidocarpum-gracile_S179_contigs.fas'
	'Turritis-glabra_S117_contigs.fas'
	'Vella-lucentina_S224_contigs.fas'
	'Yinshania-acutangula_S181_contigs.fas'
	'Yinshania-furcatopilosa_S121_contigs.fas'
	'Yinshania-henryi_S182_contigs.fas'
	'Yosemitea-repanda_S183_contigs.fas'
	'Zuvanda-crenulata_S184_contigs.fas'
;
end;
begin trees;
	tree tree_1 = [&R] ((((((('Cleome-lutea_S210_contigs.fas':0.034514,('Aethionema-saxatile_S126_contigs.fas':0.005793,'Aethionema-spinosum_S66_contigs.fas':0.006288)[&label=100]:0.007789)[&label=48]:0.005353,('Lepidium-echinatum_S156_contigs.fas':0.010792,('Lepidium-sativum_S87_contigs.fas':0.002322,'Lepidium-perfoliatum_S86_contigs.fas':0.00258)[&label=99]:0.003639)[&label=31]:6.36E-4)[&label=8]:0…
end;
begin figtree;
	set appearance.backgroundColorAttribute="Default";
	set appearance.backgroundColour=#ffffff;
	set appearance.branchColorAttribute="User selection";
	set appearance.branchColorGradient=false;
	set appearance.branchLineWidth=1.0;
	set appearance.branchMinLineWidth=0.0;
	set appearance.branchWidthAttribute="Fixed";
	set appearance.foregroundColour=#000000;
	set appearance.hilightingGradient=false;
	set appearance.selectionColour=#2d3680;
	set branchLabels.colorAttribute="User selection";
	set branchLabels.displayAttribute="Branch times";
	set branchLabels.fontName="sansserif";
	set branchLabels.fontSize=8;
	set branchLabels.fontStyle=0;
	set branchLabels.isShown=false;
	set branchLabels.significantDigits=4;
	set layout.expansion=0;
	set layout.layoutType="RECTILINEAR";
	set layout.zoom=0;
	set legend.attribute=null;
	set legend.fontSize=10.0;
	set legend.isShown=false;
	set legend.significantDigits=4;
	set nodeBars.barWidth=4.0;
	set nodeBars.displayAttribute=null;
	set nodeBars.isShown=false;
	set nodeLabels.colorAttribute="User selection";
	set nodeLabels.displayAttribute="label";
	set nodeLabels.fontName="sansserif";
	set nodeLabels.fontSize=8;
	set nodeLabels.fontStyle=0;
	set nodeLabels.isShown=true;
	set nodeLabels.significantDigits=4;
	set nodeShapeExternal.colourAttribute=null;
	set nodeShapeExternal.isShown=false;
	set nodeShapeExternal.minSize=10.0;
	set nodeShapeExternal.scaleType=Width;
	set nodeShapeExternal.shapeType=Circle;
	set nodeShapeExternal.size=4.0;
	set nodeShapeExternal.sizeAttribute=null;
	set nodeShapeInternal.colourAttribute=null;
	set nodeShapeInternal.isShown=false;
	set nodeShapeInternal.minSize=10.0;
	set nodeShapeInternal.scaleType=Width;
	set nodeShapeInternal.shapeType=Circle;
	set nodeShapeInternal.size=4.0;
	set nodeShapeInternal.sizeAttribute=null;
	set polarLayout.alignTipLabels=false;
	set polarLayout.angularRange=0;
	set polarLayout.rootAngle=0;
	set polarLayout.rootLength=100;
	set polarLayout.showRoot=true;
	set radialLayout.spread=0.0;
	set rectilinearLayout.alignTipLabels=false;
	set rectilinearLayout.curvature=0;
	set rectilinearLayout.rootLength=100;
	set scale.offsetAge=0.0;
	set scale.rootAge=1.0;
	set scale.scaleFactor=1.0;
	set scale.scaleRoot=false;
	set scaleAxis.automaticScale=true;
	set scaleAxis.fontSize=8.0;
	set scaleAxis.isShown=false;
	set scaleAxis.lineWidth=1.0;
	set scaleAxis.majorTicks=1.0;
	set scaleAxis.minorTicks=0.5;
	set scaleAxis.origin=0.0;
	set scaleAxis.reverseAxis=false;
	set scaleAxis.showGrid=true;
	set scaleBar.automaticScale=true;
	set scaleBar.fontSize=10.0;
	set scaleBar.isShown=true;
	set scaleBar.lineWidth=1.0;
	set scaleBar.scaleRange=0.0;
	set tipLabels.colorAttribute="User selection";
	set tipLabels.displayAttribute="Names";
	set tipLabels.fontName="sansserif";
	set tipLabels.fontSize=8;
	set tipLabels.fontStyle=0;
	set tipLabels.isShown=true;
	set tipLabels.significantDigits=4;
	set trees.order=true;
	set trees.orderType="increasing";
	set trees.rooting=false;
	set trees.rootingType="User Selection";
	set trees.transform=false;
	set trees.transformType="cladogram";
end;
